# Supplementary material for: Role of the Irr Protein in the Regulation of Iron Metabolism in Rhodobacter sphaeroides
Source: PLoS One. 2012 Aug 7;7(8):e42231. doi: 10.1371/journal.pone.0042231 (PMC3413700; doi:10.1371/journal.pone.0042231)
Supplement: Table S1 — Gene expression changes in 2.4.1Δirr. (XLS) [file pone.0042231.s007.xls]

## Sheet: Table S1
Table S1. Gene expression changes in 2.4.1∆irr
Role of the Irr Protein in the Regulation of Iron Metabolism in Rhodobacter sphaeroides
by V. Peuser, B. Remes and G. Klug
b.b. = below background
		A value			ratio (mean)
RSP no.	Gene	∆irr +Fe vs. wild type +Fe	∆irr -Fe vs. wild type -Fe	∆irr -Fe vs. ∆irr +Fe	∆irr +Fe vs. wild type +Fe	∆irr -Fe vs. wild type -Fe	∆irr -Fe vs. ∆irr +Fe	Description
3ãRSP3584	3ãRSP3584	15.8325	24.4029	15.3965	0.875809	0.9057	0.926553	intergenic region identified by pyrosequencing
3ãRSP3594	3ãRSP3594	14.5451	20.1576	14.4488	0.556748	0.754093	1.71517	intergenic region identified by pyrosequencing
3ãRSP3646	3ãRSP3646	9.68489	15.9309	9.14895	0.677713	0.90664	1.68721	intergenic region identified by pyrosequencing
3ãRSP3646	3ãRSP3646	8.74345	15.4298	9.92939	0.656975	1.77365	1.62098	intergenic region identified by pyrosequencing
3ãRSP3773	3ãRSP3773	10.8115	17.5798	10.4934	0.723092	1.14897	1.10238	intergenic region identified by pyrosequencing
3ãRSP3796	3ãRSP3796	10.6551	16.6445	10.5722	0.733462	0.960031	1.1429	intergenic region identified by pyrosequencing
3ãRSP6196	3ãRSP6196	10.4637	16.7842	10.7656	0.625074	0.942672	1.92583	intergenic region identified by pyrosequencing
3'RSP0019	3'RSP0019	14.9253	21.9331	14.9329	0.534642	0.671713	1.62901	intergenic region identified by pyrosequencing
3'RSP2548	3'RSP2548	13.267	20.3467	13.4093	0.644029	0.97371	1.74109	intergenic region identified by pyrosequencing
3'RSP6008	3'RSP6008	12.3585	17.4766	12.407	0.525301	0.934277	1.43518	intergenic region identified by pyrosequencing
3'RSP6250	3'RSP6250	10.3909	16.0403	10.2499	0.460552	0.530554	1.54315	intergenic region identified by pyrosequencing
5'RSP2003	5'RSP2003	13.3633	21.2958	13.152	0.675014	0.884647	1.44507	intergenic region identified by pyrosequencing
5'RSP2003	5'RSP2003	12.4681	18.8836	12.4257	0.650504	1.0399	1.36442	intergenic region identified by pyrosequencing
antisense_RSP_0136	antisense_RSP_0136	b.b.	16.0547	9.68966	-0.493577	0.901698	2.33025	intergenic region identified by pyrosequencing
antisense_RSP_0136	antisense_RSP_0136	10.5724	16.4015	10.8635	0.855316	0.941367	1.08982	intergenic region identified by pyrosequencing
antisense_RSP_0136	antisense_RSP_0136	11.2268	16.1138	11.2337	0.82049	1.29532	1.0212	intergenic region identified by pyrosequencing
antisense_RSP_0247	antisense_RSP_0247	11.7454	16.3613	11.8753	0.781782	1.09175	1.12129	intergenic region identified by pyrosequencing
antisense_RSP_0365	antisense_RSP_0365	13.4572	16.2377	13.6419	0.479122	0.860334	1.612	intergenic region identified by pyrosequencing
antisense_RSP_0365	antisense_RSP_0365	11.0146	16.3293	10.4893	0.482194	0.976177	1.97112	intergenic region identified by pyrosequencing
antisense_RSP_0365	antisense_RSP_0365	9.68532	20.9823	11.0122	0.448268	0.818157	1.49009	intergenic region identified by pyrosequencing
antisense_RSP_1198	antisense_RSP_1198	15.5816	24.5142	15.7435	0.383352	0.416288	2.53501	intergenic region identified by pyrosequencing
antisense_RSP_1198	antisense_RSP_1198	16.0157	24.3353	16.0243	0.329176	0.381655	2.51694	intergenic region identified by pyrosequencing
antisense_RSP_1198	antisense_RSP_1198	15.849	24.1689	15.5907	0.328606	0.404897	2.20155	intergenic region identified by pyrosequencing
antisense_RSP_1274	antisense_RSP_1274	12.2754	18.2085	12.3055	0.531667	1.00961	1.80557	intergenic region identified by pyrosequencing
antisense_RSP_1928	antisense_RSP_1928	b.b.	14.619	8.59704	3.73642	0.842928	2.49249	intergenic region identified by pyrosequencing
antisense_RSP_1928	antisense_RSP_1928	8.56741	14.8945	7.81775	0.31159	1.05893	1.41401	intergenic region identified by pyrosequencing
antisense_RSP_1955	antisense_RSP_1955	14.6354	19.9865	15.152	0.66613	1.5949	1.33683	intergenic region identified by pyrosequencing
antisense_RSP_1955	antisense_RSP_1955	12.8466	18.716	12.9646	0.660856	1.42993	1.30151	intergenic region identified by pyrosequencing
antisense_RSP_1955	antisense_RSP_1955	15.1902	21.0403	14.4785	0.651512	1.75437	1.28698	intergenic region identified by pyrosequencing
antisense_RSP_2351	antisense_RSP_2351	12.0992	18.5824	16.2393	0.537163	0.905023	2.08558	intergenic region identified by pyrosequencing
antisense_RSP_2351	antisense_RSP_2351	16.2528	24.4749	12.0514	0.358565	0.443208	1.69835	intergenic region identified by pyrosequencing
antisense_RSP_2351	antisense_RSP_2351	11.3157	17.0035	11.3983	0.542794	1.06896	1.69492	intergenic region identified by pyrosequencing
antisense_RSP_2750	antisense_RSP_2750	14.2117	12.0295	14.3662	0.589495	1.48209	1.8391	intergenic region identified by pyrosequencing
antisense_RSP_2750	antisense_RSP_2750	14.5389	20.76	14.597	0.531823	0.948615	1.71133	intergenic region identified by pyrosequencing
antisense_RSP_2750	antisense_RSP_2750	8.93361	21.3477	9.39472	0.69491	0.82685	1.80791	intergenic region identified by pyrosequencing
antisense_RSP_3188_15up-15down	antisense_RSP_3188_15up-15down	8.2582	14.0145	7.10558	0.808519	1.23499	0.812243	intergenic region identified by pyrosequencing
antisense_RSP_3211	antisense_RSP_3211	13.6842	17.6554	13.7399	0.69255	0.805634	1.3266	intergenic region identified by pyrosequencing
antisense_RSP_3211	antisense_RSP_3211	11.4803	15.6391	10.1446	0.611627	0.774191	1.80624	intergenic region identified by pyrosequencing
antisense_RSP_3211	antisense_RSP_3211	9.94115	22.4145	11.5817	0.576675	0.853536	1.77267	intergenic region identified by pyrosequencing
antisense_RSP_3316	antisense_RSP_3316	12.6058	21.3839	12.5835	0.68461	0.847208	1.87182	intergenic region identified by pyrosequencing
antisense_RSP_3316	antisense_RSP_3316	12.8639	19.0766	12.6986	0.556847	1.04865	1.42631	intergenic region identified by pyrosequencing
antisense_RSP_3647	antisense_RSP_3647	12.9748	17.3748	13.12	0.887998	1.23347	1.28825	intergenic region identified by pyrosequencing
antisense_RSP_3647	antisense_RSP_3647	11.731	15.9863	11.7777	0.81631	2.34149	1.23062	intergenic region identified by pyrosequencing
antisense_RSP_3647	antisense_RSP_3647	11.5316	18.2203	11.3744	0.762521	2.07515	1.22788	intergenic region identified by pyrosequencing
antisense_RSP_3837	antisense_RSP_3837	16.5738	25.2824	16.7175	0.545351	0.394627	3.1917	intergenic region identified by pyrosequencing
antisense_RSP_3837	antisense_RSP_3837	16.8583	25.1171	16.5542	0.458829	0.486209	2.75918	intergenic region identified by pyrosequencing
antisense_RSP_6231	antisense_RSP_6231	12.4257	19.5355	12.1922	0.322519	1.0234	2.07006	intergenic region identified by pyrosequencing
asRSP1670	asRSP1670	b.b.	15.601	9.27122	0.0142964	1.28179	0.760909	intergenic region identified by pyrosequencing
asRSP1670	asRSP1670	9.45263	15.7842	9.67311	0.783463	0.835166	1.54912	intergenic region identified by pyrosequencing
asRSP3018_No1	asRSP3018_No1	11.0368	17.6668	10.9344	1.11957	1.3181	0.760072	intergenic region identified by pyrosequencing
asRSP3018_No2	asRSP3018_No2	8.87175	14.8922	8.57407	0.537932	0.868622	0.951177	intergenic region identified by pyrosequencing
asRSP3594	asRSP3594	b.b.	11.8306	6.29498	0.0313072	1.46369	0.776544	intergenic region identified by pyrosequencing
asRSP3616	asRSP3616	12.0605	21.3305	11.4459	0.740611	1.11572	1.13826	intergenic region identified by pyrosequencing
asRSP3619	asRSP3619	14.1896	20.2437	13.963	0.555036	0.651325	1.08938	intergenic region identified by pyrosequencing
asRSP3681	asRSP3681	7.89419	13.2405	7.7609	0.899228	1.2834	0.793935	intergenic region identified by pyrosequencing
asRSP3793/94	asRSP3793/94	16.8487	25.0862	16.8339	0.43519	0.730574	2.00473	intergenic region identified by pyrosequencing
IGR_0019_sense	IGR_0019_sense	12.0672	18.1764	12.4173	0.681341	0.66654	2.13494	intergenic region identified by pyrosequencing
IGR_0019_sense	IGR_0019_sense	10.8942	19.2775	11.5768	0.800784	0.529782	2.46368	intergenic region identified by pyrosequencing
IGR_0019_sense	IGR_0019_sense	11.2438	15.2646	11.9299	0.704824	1.02863	1.25204	intergenic region identified by pyrosequencing
IGR_0036_sense	IGR_0036_sense	10.75	17.222	7.62801	0.576677	1.1123	1.97204	intergenic region identified by pyrosequencing
IGR_0036_sense	IGR_0036_sense	b.b.	13.8052	10.7976	1.71764	1.86681	1.37903	intergenic region identified by pyrosequencing
IGR_0042_54072_54226_antisense	IGR_0042_54072_54226_antisense	14.3459	20.9073	14.2352	0.600122	0.719368	1.39287	intergenic region identified by pyrosequencing
IGR_0064_sense	IGR_0064_sense	13.1433	18.9113	12.8942	0.641447	1.15671	1.83483	intergenic region identified by pyrosequencing
IGR_0064_sense	IGR_0064_sense	12.7623	18.8255	12.7534	0.547981	1.25002	1.72531	intergenic region identified by pyrosequencing
IGR_0064_sense	IGR_0064_sense	12.7504	19.4085	13.2042	0.533086	1.03479	1.43562	intergenic region identified by pyrosequencing
IGR_0099_antisense	IGR_0099_antisense	12.9559	9.50626	11.7616	0.491021	1.05342	0.350599	intergenic region identified by pyrosequencing
IGR_0099_antisense	IGR_0099_antisense	9.77949	14.4772	9.55148	0.386475	1.12246	0.219307	intergenic region identified by pyrosequencing
IGR_0111_126091_126367_antisense	IGR_0111_126091_126367_antisense	b.b.	15.5133	9.03911	1.13326	0.898937	2.20103	intergenic region identified by pyrosequencing
IGR_0115_sense	IGR_0115_sense	8.6965	14.4658	8.72214	0.154132	0.592881	2.00417	intergenic region identified by pyrosequencing
IGR_0124_140184_140533_antisense	IGR_0124_140184_140533_antisense	12.4233	23.4844	14.3233	0.648264	0.986032	16.5925	intergenic region identified by pyrosequencing
IGR_0124_140184_140533_antisense	IGR_0124_140184_140533_antisense	12.9109	22.9547	14.587	0.58759	1.34763	14.6018	intergenic region identified by pyrosequencing
IGR_0140_156483_156950_antisense	IGR_0140_156483_156950_antisense	13.4907	23.4437	16.1114	0.551608	0.930773	2.45962	intergenic region identified by pyrosequencing
IGR_0140_156483_156950_antisense	IGR_0140_156483_156950_antisense	15.6912	24.6403	15.7202	0.449791	0.713731	2.14881	intergenic region identified by pyrosequencing
IGR_0140_156483_156950_antisense	IGR_0140_156483_156950_antisense	16.0218	25.2651	15.6266	0.378161	0.560213	2.0159	intergenic region identified by pyrosequencing
IGR_0146_antisense	IGR_0146_antisense	14.13	22.9384	15.0893	0.648958	0.721523	1.93914	intergenic region identified by pyrosequencing
IGR_0146_antisense	IGR_0146_antisense	14.9066	22.3123	14.4961	0.617729	0.845795	1.70452	intergenic region identified by pyrosequencing
IGR_0146_antisense	IGR_0146_antisense	15.0834	22.9609	15.2091	0.55011	0.884143	1.70076	intergenic region identified by pyrosequencing
IGR_0148_sense	IGR_0148_sense	10.0028	14.9374	9.56123	0.740145	1.45798	1.27288	intergenic region identified by pyrosequencing
IGR_0173_sense	IGR_0173_sense	12.3796	20.7633	14.3469	0.681182	0.866909	1.80817	intergenic region identified by pyrosequencing
IGR_0173_sense	IGR_0173_sense	13.6634	19.1489	13.7728	0.586217	1.05755	1.79165	intergenic region identified by pyrosequencing
IGR_0173_sense	IGR_0173_sense	14.3479	20.8644	12.628	0.520618	0.961594	1.67321	intergenic region identified by pyrosequencing
IGR_0182_antisense	IGR_0182_antisense	12.2588	18.5731	12.1354	0.453806	0.939728	1.76852	intergenic region identified by pyrosequencing
IGR_0211_antisense	IGR_0211_antisense	12.8019	21.4716	14.2027	0.790393	0.868163	1.97184	intergenic region identified by pyrosequencing
IGR_0211_antisense	IGR_0211_antisense	13.7779	20.842	14.5943	0.676292	1.067	1.87477	intergenic region identified by pyrosequencing
IGR_0211_antisense	IGR_0211_antisense	14.4343	19.4391	13.146	0.593946	1.21138	1.79961	intergenic region identified by pyrosequencing
IGR_0216_sense	IGR_0216_sense	11.5701	13.944	12.1254	0.841196	0.944779	1.04559	intergenic region identified by pyrosequencing
IGR_0216_sense	IGR_0216_sense	11.0942	16.3781	8.87842	0.6884	1.19999	1.42767	intergenic region identified by pyrosequencing
IGR_0216_sense	IGR_0216_sense	8.64278	17.0916	11.3254	0.497382	0.957852	1.34759	intergenic region identified by pyrosequencing
IGR_0227_243705_244022_antisense	IGR_0227_243705_244022_antisense	13.0784	19.4671	13.0081	0.625415	1.10606	1.73318	intergenic region identified by pyrosequencing
IGR_0227_243705_244022_antisense	IGR_0227_243705_244022_antisense	12.9038	20.2623	13.1017	0.593303	0.954049	1.69269	intergenic region identified by pyrosequencing
IGR_0230_antisense	IGR_0230_antisense	13.0871	21.6495	14.8436	0.643305	1.05852	1.32196	intergenic region identified by pyrosequencing
IGR_0230_antisense	IGR_0230_antisense	14.8537	21.6137	14.6592	0.495078	1.05126	1.25302	intergenic region identified by pyrosequencing
IGR_0230_antisense	IGR_0230_antisense	15.2905	17.7557	13.1243	0.470478	2.24388	1.04432	intergenic region identified by pyrosequencing
IGR_0234_antisense	IGR_0234_antisense	12.0425	17.7251	11.8513	0.658009	1.48742	1.39614	intergenic region identified by pyrosequencing
IGR_0243_255166_255569_antisense	IGR_0243_255166_255569_antisense	16.5677	25.2797	16.353	0.387469	0.349065	3.8214	intergenic region identified by pyrosequencing
IGR_0245_sense	IGR_0245_sense	13.7637	22.3868	12.0837	0.832116	0.883281	2.00029	intergenic region identified by pyrosequencing
IGR_0245_sense	IGR_0245_sense	11.9412	18.787	14.0046	0.567888	0.727125	1.21967	intergenic region identified by pyrosequencing
IGR_0252_antisense	IGR_0252_antisense	16.8192	25.9325	16.7594	0.240129	0.301946	4.18343	intergenic region identified by pyrosequencing
IGR_0261_272176_272513_sense	IGR_0261_272176_272513_sense	12.7746	19.2731	12.8633	0.532217	1.00825	1.87861	intergenic region identified by pyrosequencing
IGR_0270_antisense	IGR_0270_antisense	13.3619	19.1491	13.256	0.551956	0.789877	1.53309	intergenic region identified by pyrosequencing
IGR_0270_antisense	IGR_0270_antisense	10.4208	13.2302	10.496	0.683455	0.87479	1.16826	intergenic region identified by pyrosequencing
IGR_0272_sense	IGR_0272_sense	11.5319	16.708	9.88284	0.540621	0.22558	0.910254	intergenic region identified by pyrosequencing
IGR_0272_sense	IGR_0272_sense	11.1528	15.6395	10.4522	0.494528	0.32329	0.777672	intergenic region identified by pyrosequencing
IGR_0272_sense	IGR_0272_sense	10.4252	15.914	11.3572	0.449769	0.22777	1.03369	intergenic region identified by pyrosequencing
IGR_0281_290242_290403_sense	IGR_0281_290242_290403_sense	13.9986	22.081	14.2688	0.648406	0.686024	1.74417	intergenic region identified by pyrosequencing
IGR_0284_292185_292422_sense	IGR_0284_292185_292422_sense	13.6656	21.7745	13.8636	0.584492	0.577939	1.65509	intergenic region identified by pyrosequencing
IGR_0293_antisense	IGR_0293_antisense	15.9969	24.0901	15.99	0.484526	0.681735	1.82712	intergenic region identified by pyrosequencing
IGR_0299_sense	IGR_0299_sense	11.8461	17.8403	11.7383	0.452869	0.654256	2.00942	intergenic region identified by pyrosequencing
IGR_0351_355700_355789_sense	IGR_0351_355700_355789_sense	17.0976	25.9494	17.1021	0.237154	0.327407	3.65662	intergenic region identified by pyrosequencing
IGR_0360_antisense	IGR_0360_antisense	12.0646	19.2656	12.1064	0.48631	0.697048	2.74449	intergenic region identified by pyrosequencing
IGR_0360_antisense	IGR_0360_antisense	11.8958	18.0915	12.3562	0.425435	0.663288	2.61195	intergenic region identified by pyrosequencing
IGR_0389_antisense	IGR_0389_antisense	14.7691	19.8002	13.3572	0.612169	0.699571	1.96267	intergenic region identified by pyrosequencing
IGR_0389_antisense	IGR_0389_antisense	13.4938	20.7634	13.6294	0.569954	0.774601	1.83535	intergenic region identified by pyrosequencing
IGR_0389_antisense	IGR_0389_antisense	13.207	22.9372	14.3377	0.563879	0.616169	1.76266	intergenic region identified by pyrosequencing
IGR_0390_antisense	IGR_0390_antisense	13.9697	23.0268	15.1978	0.56611	0.377157	2.33534	intergenic region identified by pyrosequencing
IGR_0390_antisense	IGR_0390_antisense	15.0264	23.8031	15.0809	0.475057	0.43631	2.14975	intergenic region identified by pyrosequencing
IGR_0390_antisense	IGR_0390_antisense	15.153	23.2881	14.8404	0.423441	0.50151	1.94833	intergenic region identified by pyrosequencing
IGR_0422_antisense	IGR_0422_antisense	14.6076	21.1127	16.3374	0.549535	0.696639	2.29979	intergenic region identified by pyrosequencing
IGR_0422_antisense	IGR_0422_antisense	16.3918	24.7733	14.5429	0.355174	0.400832	1.40316	intergenic region identified by pyrosequencing
IGR_0422_sense	IGR_0422_sense	16.0217	23.6799	16.6757	0.444636	0.356622	2.66214	intergenic region identified by pyrosequencing
IGR_0422_sense	IGR_0422_sense	15.6402	25.1257	15.6965	0.41406	0.344916	2.17207	intergenic region identified by pyrosequencing
IGR_0422_sense	IGR_0422_sense	16.6283	24.0748	15.9896	0.304044	0.537126	1.90815	intergenic region identified by pyrosequencing
IGR_0423_sense	IGR_0423_sense	13.2088	20.0022	15.8038	0.508895	0.545486	1.96412	intergenic region identified by pyrosequencing
IGR_0423_sense	IGR_0423_sense	13.6922	24.1337	13.6413	0.471942	0.356495	1.67305	intergenic region identified by pyrosequencing
IGR_0423_sense	IGR_0423_sense	15.8194	21.2365	13.2125	0.418511	0.48553	1.5014	intergenic region identified by pyrosequencing
IGR_0442_sense	IGR_0442_sense	17.1349	26.7891	17.1459	0.270844	0.301771	3.58688	intergenic region identified by pyrosequencing
IGR_0472_488875_489234_antisense	IGR_0472_488875_489234_antisense	15.7936	13.3877	15.6895	0.627075	0.766434	1.21002	intergenic region identified by pyrosequencing
IGR_0472_488875_489234_antisense	IGR_0472_488875_489234_antisense	10.4497	24.6123	8.83343	0.559326	0.797591	2.35358	intergenic region identified by pyrosequencing
IGR_0472_488875_489234_antisense	IGR_0472_488875_489234_antisense	8.59775	16.2223	10.7576	0.504615	0.941095	1.93253	intergenic region identified by pyrosequencing
IGR_0488_sense	IGR_0488_sense	13.7188	21.6107	13.3207	0.601495	0.645498	1.93305	intergenic region identified by pyrosequencing
IGR_0488_sense	IGR_0488_sense	13.3587	21.1849	13.5442	0.553062	0.796961	1.62303	intergenic region identified by pyrosequencing
IGR_0491_509102_509290_antisense	IGR_0491_509102_509290_antisense	13.7855	21.3557	13.8135	0.343317	0.817401	1.76812	intergenic region identified by pyrosequencing
IGR_0491_509102_509290_antisense	IGR_0491_509102_509290_antisense	14.1695	20.9008	13.7481	0.28426	0.77917	1.64281	intergenic region identified by pyrosequencing
IGR_0492_antisense	IGR_0492_antisense	12.0505	18.5583	12.1124	0.570267	0.639305	1.65806	intergenic region identified by pyrosequencing
IGR_0492_antisense	IGR_0492_antisense	9.10606	15.2875	9.88764	0.63831	0.738093	1.4911	intergenic region identified by pyrosequencing
IGR_0492_antisense	IGR_0492_antisense	9.93357	13.921	9.25371	0.582718	0.963456	1.20804	intergenic region identified by pyrosequencing
IGR_0504_antisense_15up-15down	IGR_0504_antisense_15up-15down	17.1062	26.4851	17.1997	0.301882	0.37261	3.51059	intergenic region identified by pyrosequencing
IGR_0510_antisense	IGR_0510_antisense	17.0461	26.3839	17.3098	0.232668	0.298052	4.76886	intergenic region identified by pyrosequencing
IGR_0510_antisense	IGR_0510_antisense	17.2907	26.9533	16.9176	0.220363	0.281845	4.49721	intergenic region identified by pyrosequencing
IGR_0512_antisense	IGR_0512_antisense	b.b.	16.4641	9.64302	-0.926426	0.781743	2.20605	intergenic region identified by pyrosequencing
IGR_0512_antisense	IGR_0512_antisense	9.2316	15.99	8.66349	0.289519	0.932606	1.78638	intergenic region identified by pyrosequencing
IGR_0536_548823_549412_antisense	IGR_0536_548823_549412_antisense	15.2417	23.1789	15.418	0.435886	0.413389	2.04535	intergenic region identified by pyrosequencing
IGR_0545_antisense	IGR_0545_antisense	14.6361	21.4093	14.6642	0.550307	0.718085	1.81071	intergenic region identified by pyrosequencing
IGR_0552_sense	IGR_0552_sense	16.9125	26.7091	17.1226	0.203073	0.19071	4.998	intergenic region identified by pyrosequencing
IGR_0552_sense	IGR_0552_sense	17.1033	26.36	16.8103	0.173454	0.170272	4.40992	intergenic region identified by pyrosequencing
IGR_0590_609010_609594_sense	IGR_0590_609010_609594_sense	11.583	18.1001	12.1611	0.74678	0.953003	1.7126	intergenic region identified by pyrosequencing
IGR_0607_623876_624197_sense	IGR_0607_623876_624197_sense	15.4908	23.4826	15.5342	0.392793	0.375159	2.2018	intergenic region identified by pyrosequencing
IGR_0635_647034_647336_sense	IGR_0635_647034_647336_sense	16.662	26.6717	15.9911	0.276588	0.196209	6.04999	intergenic region identified by pyrosequencing
IGR_0635_647034_647336_sense	IGR_0635_647034_647336_sense	16.2176	25.9323	16.6481	0.157721	0.342179	3.37908	intergenic region identified by pyrosequencing
IGR_0680a_691544_692463_antisense	IGR_0680a_691544_692463_antisense	16.4579	24.3979	16.4995	0.317852	0.847919	2.44558	intergenic region identified by pyrosequencing
IGR_0680b_691544_692463_antisense	IGR_0680b_691544_692463_antisense	15.5094	23.1797	15.4767	0.360908	0.877613	2.11971	intergenic region identified by pyrosequencing
IGR_0680c_691544_692463_antisense	IGR_0680c_691544_692463_antisense	15.5924	23.4494	15.6255	0.352211	0.87652	2.16549	intergenic region identified by pyrosequencing
IGR_0682_694011_694910_sense	IGR_0682_694011_694910_sense	16.5208	25.4323	16.4345	0.351829	0.27715	4.73515	intergenic region identified by pyrosequencing
IGR_0682_694011_694910_sense	IGR_0682_694011_694910_sense	16.6414	26.1822	16.821	0.231954	0.208725	4.57385	intergenic region identified by pyrosequencing
IGR_0682_694011_694910_sense	IGR_0682_694011_694910_sense	16.9341	26.2375	16.5329	0.23058	0.22108	2.97702	intergenic region identified by pyrosequencing
IGR_0703_717778_717891_sense	IGR_0703_717778_717891_sense	13.5484	20.6365	13.6016	0.559413	1.07627	1.66547	intergenic region identified by pyrosequencing
IGR_0756_777165_777315_antisense	IGR_0756_777165_777315_antisense	13.6831	21.299	13.9237	0.633114	0.690234	1.77896	intergenic region identified by pyrosequencing
IGR_0756_777165_777315_antisense	IGR_0756_777165_777315_antisense	13.8344	20.7635	13.77	0.573689	0.912703	1.63317	intergenic region identified by pyrosequencing
IGR_0770_792526_792832_sense	IGR_0770_792526_792832_sense	16.2195	23.2014	16.5368	0.30323	0.880578	2.6468	intergenic region identified by pyrosequencing
IGR_0770_792526_792832_sense	IGR_0770_792526_792832_sense	15.7844	24.5208	15.7863	0.28031	0.794326	2.07412	intergenic region identified by pyrosequencing
IGR_0770_792526_792832_sense	IGR_0770_792526_792832_sense	16.4884	23.3393	16.1185	0.229856	1.0941	1.91234	intergenic region identified by pyrosequencing
IGR_0775_798051_798471_sense	IGR_0775_798051_798471_sense	16.6586	25.8995	16.816	0.286909	0.188335	4.18622	intergenic region identified by pyrosequencing
IGR_0775_798051_798471_sense	IGR_0775_798051_798471_sense	16.7294	25.1705	16.6643	0.180563	0.278205	2.81412	intergenic region identified by pyrosequencing
IGR_0775_798051_798471_sense	IGR_0775_798051_798471_sense	11.0479	17.3733	10.9554	0.508897	0.769532	1.38207	intergenic region identified by pyrosequencing
IGR_0780_804262_804824_sense	IGR_0780_804262_804824_sense	14.5686	22.4883	15.8016	0.541082	0.700805	2.30042	intergenic region identified by pyrosequencing
IGR_0780_804262_804824_sense	IGR_0780_804262_804824_sense	14.9873	24.8945	15.0776	0.476846	0.375828	1.92595	intergenic region identified by pyrosequencing
IGR_0780_804262_804824_sense	IGR_0780_804262_804824_sense	15.8377	23.6834	15.2349	0.38457	0.73612	1.84808	intergenic region identified by pyrosequencing
IGR_0826_856430_857217_antisense	IGR_0826_856430_857217_antisense	16.3571	24.7826	16.4159	0.404512	0.675528	2.28245	intergenic region identified by pyrosequencing
IGR_0827_858004_858191_sense	IGR_0827_858004_858191_sense	15.5502	22.7091	15.7342	0.6562	0.939077	2.39903	intergenic region identified by pyrosequencing
IGR_0918_956800_957263_antisense	IGR_0918_956800_957263_antisense	14.4095	20.5749	12.8101	0.62747	0.819422	1.76562	intergenic region identified by pyrosequencing
IGR_0918_956800_957263_antisense	IGR_0918_956800_957263_antisense	12.6926	19.3157	14.4904	0.590398	0.841997	1.73424	intergenic region identified by pyrosequencing
IGR_0918_956800_957263_antisense	IGR_0918_956800_957263_antisense	12.762	20.8326	12.8101	0.56936	0.885753	1.73402	intergenic region identified by pyrosequencing
IGR_0939_974899_974972_sense	IGR_0939_974899_974972_sense	13.9753	19.2761	14.1022	2.18985	1.05162	0.580249	intergenic region identified by pyrosequencing
IGR_0940_975438_976153_sense	IGR_0940_975438_976153_sense	16.1753	24.2462	16.0971	0.34965	0.464245	2.14578	intergenic region identified by pyrosequencing
IGR_0979_1014869_1015270_sense	IGR_0979_1014869_1015270_sense	14.4385	22.5106	14.4983	0.511677	0.801162	2.17091	intergenic region identified by pyrosequencing
IGR_0983_1017867_1018150_antisense	IGR_0983_1017867_1018150_antisense	13.2525	18.7617	13.2044	0.619608	1.01759	1.69423	intergenic region identified by pyrosequencing
IGR_1018_1055935_1056213_sense	IGR_1018_1055935_1056213_sense	13.5419	19.2814	13.5505	0.520942	0.775826	1.76677	intergenic region identified by pyrosequencing
IGR_1018_1055935_1056213_sense	IGR_1018_1055935_1056213_sense	13.5595	19.3798	13.3836	0.465754	0.712572	1.5639	intergenic region identified by pyrosequencing
IGR_1137_1189447_1190332_sense	IGR_1137_1189447_1190332_sense	12.5774	19.695	12.9887	0.605108	0.79078	2.30414	intergenic region identified by pyrosequencing
IGR_1156_1211452_1211806_antisense	IGR_1156_1211452_1211806_antisense	11.1639	17.406	9.69901	0.447459	0.633894	2.19961	intergenic region identified by pyrosequencing
IGR_1156_1211452_1211806_antisense	IGR_1156_1211452_1211806_antisense	9.536	13.7713	11.4927	0.348097	0.72317	1.73142	intergenic region identified by pyrosequencing
IGR_1204_1255038_1255214_antisense	IGR_1204_1255038_1255214_antisense	13.3306	20.441	13.6789	0.779081	0.654799	1.99992	intergenic region identified by pyrosequencing
IGR_1263_1320298_1321302_sense	IGR_1263_1320298_1321302_sense	14.2835	21.3798	14.4461	0.543177	0.852627	2.17547	intergenic region identified by pyrosequencing
IGR_1281_1340071_1340170_sense	IGR_1281_1340071_1340170_sense	13.9817	19.6494	13.807	0.670361	1.0243	1.47573	intergenic region identified by pyrosequencing
IGR_1309_1371438_1371653_sense	IGR_1309_1371438_1371653_sense	12.6692	18.862	12.71	0.502543	0.767612	1.79663	intergenic region identified by pyrosequencing
IGR_1309_1371438_1371653_sense	IGR_1309_1371438_1371653_sense	b.b.	19.041	11.2709	0.132196	0.760128	1.72339	intergenic region identified by pyrosequencing
IGR_1368_1426399_1426932_antisense	IGR_1368_1426399_1426932_antisense	16.139	24.2398	16.1979	0.350567	0.331546	2.59381	intergenic region identified by pyrosequencing
IGR_1386_1443967_1444232_antisense	IGR_1386_1443967_1444232_antisense	16.4138	25.494	16.6077	0.301372	0.337892	3.01445	intergenic region identified by pyrosequencing
IGR_1414_1481585_1481991_sense	IGR_1414_1481585_1481991_sense	15.1666	23.4239	15.2183	0.494418	0.727498	2.19796	intergenic region identified by pyrosequencing
IGR_1414_1481585_1481991_sense	IGR_1414_1481585_1481991_sense	15.8981	22.9076	15.8912	0.487238	0.758079	1.9254	intergenic region identified by pyrosequencing
IGR_1438_1506586_1507075_antisense	IGR_1438_1506586_1507075_antisense	13.6786	19.6626	13.1046	0.602571	0.948781	1.47744	intergenic region identified by pyrosequencing
IGR_1438_1506586_1507075_antisense	IGR_1438_1506586_1507075_antisense	13.1837	19.4158	13.6932	0.548882	0.865116	1.35492	intergenic region identified by pyrosequencing
IGR_1486_1569086_1569748_sense	IGR_1486_1569086_1569748_sense	12.1007	19.0169	14.0133	0.521617	0.872192	2.67381	intergenic region identified by pyrosequencing
IGR_1486_1569086_1569748_sense	IGR_1486_1569086_1569748_sense	13.8027	21.5962	12.4213	0.446176	0.683815	2.41931	intergenic region identified by pyrosequencing
IGR_1508_1594266_1594596_sense	IGR_1508_1594266_1594596_sense	13.4317	20.4205	13.502	0.643812	0.78502	1.34422	intergenic region identified by pyrosequencing
IGR_1508_1594266_1594596_sense	IGR_1508_1594266_1594596_sense	11.8963	18.0618	11.7675	0.559232	0.965645	1.48072	intergenic region identified by pyrosequencing
IGR_1543_1632533_1632899_sense	IGR_1543_1632533_1632899_sense	16.6723	24.9618	16.7123	0.333194	0.477931	3.13729	intergenic region identified by pyrosequencing
IGR_1603_1700623_1704124_sense	IGR_1603_1700623_1704124_sense	b.b.	b.b.	b.b.	0.0231013	-0.672518	6.55234	intergenic region identified by pyrosequencing
IGR_1603_1700623_1704124_sense	IGR_1603_1700623_1704124_sense	b.b.	15.3994	b.b.	-0.777145	0.369395	1.29164	intergenic region identified by pyrosequencing
IGR_1624_1724331_1724905_antisense	IGR_1624_1724331_1724905_antisense	13.5916	20.5676	13.5668	0.510457	0.486524	1.53154	intergenic region identified by pyrosequencing
IGR_1627_1728167_1728363_antisense	IGR_1627_1728167_1728363_antisense	14.0768	20.2078	13.8021	0.555383	1.00305	1.98796	intergenic region identified by pyrosequencing
IGR_1627_1728167_1728363_antisense	IGR_1627_1728167_1728363_antisense	13.7319	21.134	14.2829	0.546602	0.997726	1.97817	intergenic region identified by pyrosequencing
IGR_1627_1728167_1728363_antisense	IGR_1627_1728167_1728363_antisense	11.9353	18.1694	11.9743	0.532794	1.00341	1.67815	intergenic region identified by pyrosequencing
IGR_1740_1848277_1849399_antisense	IGR_1740_1848277_1849399_antisense	16.3861	24.4134	16.3471	0.36952	0.446897	2.22127	intergenic region identified by pyrosequencing
IGR_1889_2010158_2010529_antisense	IGR_1889_2010158_2010529_antisense	12.055	16.8665	12.0605	0.846048	2.51186	1.05036	intergenic region identified by pyrosequencing
IGR_1943_2064697_2065079_antisense	IGR_1943_2064697_2065079_antisense	14.1494	22.874	14.2867	0.683461	0.868802	1.73002	intergenic region identified by pyrosequencing
IGR_1943_2064697_2065079_sense	IGR_1943_2064697_2065079_sense	9.90236	15.0785	10.0088	0.378375	0.775251	2.28345	intergenic region identified by pyrosequencing
IGR_1993_2119011_2119519_sense	IGR_1993_2119011_2119519_sense	15.2971	22.2553	15.1927	0.476679	0.644156	1.4436	intergenic region identified by pyrosequencing
IGR_1993_2119011_2119519_sense	IGR_1993_2119011_2119519_sense	10.2961	b.b.	10.5596	1.37945	8.14149	0.718347	intergenic region identified by pyrosequencing
IGR_2175_2307588_2307781_antisense	IGR_2175_2307588_2307781_antisense	11.6832	17.5871	11.7349	0.514887	0.796136	1.64129	intergenic region identified by pyrosequencing
IGR_2198_2332888_2333137_sense	IGR_2198_2332888_2333137_sense	15.6661	22.7134	15.8007	0.401027	0.427438	2.2153	intergenic region identified by pyrosequencing
IGR_2198_2332888_2333137_sense	IGR_2198_2332888_2333137_sense	15.1677	24.6526	15.1428	0.379948	0.374363	2.09329	intergenic region identified by pyrosequencing
IGR_2249_2381860_2382163_sense	IGR_2249_2381860_2382163_sense	16.2562	26.2178	15.8349	0.330488	0.360741	4.19594	intergenic region identified by pyrosequencing
IGR_2357_2491491_2491898_antisense	IGR_2357_2491491_2491898_antisense	14.1873	20.8241	14.4643	0.583225	0.994204	1.64847	intergenic region identified by pyrosequencing
IGR_2357_2491491_2491898_antisense	IGR_2357_2491491_2491898_antisense	14.4652	21.0024	14.3186	0.57971	0.970368	1.63471	intergenic region identified by pyrosequencing
IGR_2357_2491491_2491898_antisense	IGR_2357_2491491_2491898_antisense	14.2914	21.1714	14.2059	0.55961	1.05519	1.61349	intergenic region identified by pyrosequencing
IGR_2363_2495563_2496344_sense	IGR_2363_2495563_2496344_sense	16.939	26.4006	16.9849	0.238667	0.303021	4.67313	intergenic region identified by pyrosequencing
IGR_2363_2495563_2496344_sense	IGR_2363_2495563_2496344_sense	17.0451	26.7292	16.7853	0.225861	0.289094	4.57444	intergenic region identified by pyrosequencing
IGR_2378_2509141_2509377_antisense	IGR_2378_2509141_2509377_antisense	13.8487	20.4824	13.6753	0.374458	0.55215	1.72224	intergenic region identified by pyrosequencing
IGR_2396_2531074_2531588_sense	IGR_2396_2531074_2531588_sense	12.6212	22.3388	13.7094	0.47726	0.868129	1.60199	intergenic region identified by pyrosequencing
IGR_2430_2565816_2566176_sense	IGR_2430_2565816_2566176_sense	16.9438	26.7168	17.2702	0.417105	0.327693	3.76106	intergenic region identified by pyrosequencing
IGR_2430_2565816_2566176_sense	IGR_2430_2565816_2566176_sense	17.274	25.8176	16.9273	0.226882	0.630735	2.49071	intergenic region identified by pyrosequencing
IGR_2461_2598245_2598592_sense	IGR_2461_2598245_2598592_sense	14.507	22.5004	16.5301	0.448647	0.735824	2.58979	intergenic region identified by pyrosequencing
IGR_2461_2598245_2598592_sense	IGR_2461_2598245_2598592_sense	16.5511	25.1464	14.8713	0.282623	0.484944	2.0796	intergenic region identified by pyrosequencing
IGR_2479_2615424_2615615_antisense	IGR_2479_2615424_2615615_antisense	11.4616	18.0756	11.595	0.574933	0.6907	1.66226	intergenic region identified by pyrosequencing
IGR_2710_2849390_2849603_sense	IGR_2710_2849390_2849603_sense	14.3675	18.4435	14.7567	0.71068	0.672345	1.6686	intergenic region identified by pyrosequencing
IGR_2710_2849390_2849603_sense	IGR_2710_2849390_2849603_sense	10.1628	21.6978	11.644	1.63817	0.667262	2.17359	intergenic region identified by pyrosequencing
IGR_2728_2868236_2868475_sense	IGR_2728_2868236_2868475_sense	14.9565	23.4008	15.2124	0.585421	0.47519	1.98738	intergenic region identified by pyrosequencing
IGR_2728_2868236_2868475_sense	IGR_2728_2868236_2868475_sense	15.0857	23.2047	15.1103	0.541681	0.428912	1.93055	intergenic region identified by pyrosequencing
IGR_2750_2896542_2896820_sense	IGR_2750_2896542_2896820_sense	16.2198	24.0046	16.1066	0.271206	0.690303	1.60379	intergenic region identified by pyrosequencing
IGR_2773_2919653_2919877_sense	IGR_2773_2919653_2919877_sense	14.6446	21.0822	14.1461	0.512317	0.822766	1.8345	intergenic region identified by pyrosequencing
IGR_2773_2919653_2919877_sense	IGR_2773_2919653_2919877_sense	14.1237	21.8815	14.6811	0.461414	0.910236	1.81479	intergenic region identified by pyrosequencing
IGR_2778_2924288_2924551_sense	IGR_2778_2924288_2924551_sense	13.8174	20.3812	13.9658	0.687414	0.917052	1.6797	intergenic region identified by pyrosequencing
IGR_2786_2935889_2936002_sense	IGR_2786_2935889_2936002_sense	5.62239	b.b.	6.69754	0.162692	0.478422	0.959731	intergenic region identified by pyrosequencing
IGR_2863_3019640_3020269_sense	IGR_2863_3019640_3020269_sense	14.5525	23.1955	15.105	0.409673	0.64586	2.61857	intergenic region identified by pyrosequencing
IGR_2863_3019640_3020269_sense	IGR_2863_3019640_3020269_sense	13.771	21.0821	13.8136	0.388826	0.908885	2.35803	intergenic region identified by pyrosequencing
IGR_2863_3019640_3020269_sense	IGR_2863_3019640_3020269_sense	15.1198	22.5425	14.5707	0.324884	0.776155	2.17798	intergenic region identified by pyrosequencing
IGR_2955_3110237_3110774_sense	IGR_2955_3110237_3110774_sense	12.6763	22.6952	15.603	0.529454	0.583372	2.02008	intergenic region identified by pyrosequencing
IGR_2955_3110237_3110774_sense	IGR_2955_3110237_3110774_sense	15.0795	23.4647	15.0133	0.454612	0.61251	1.89285	intergenic region identified by pyrosequencing
IGR_2955_3110237_3110774_sense	IGR_2955_3110237_3110774_sense	15.6232	20.5696	13.0501	0.448634	0.7322	1.6309	intergenic region identified by pyrosequencing
IGR_2978_3144088_3144366_sense	IGR_2978_3144088_3144366_sense	13.9789	24.3868	15.7728	0.588258	0.444899	2.18848	intergenic region identified by pyrosequencing
IGR_2978_3144088_3144366_sense	IGR_2978_3144088_3144366_sense	15.0672	24.4234	15.9848	0.467625	0.471189	2.08634	intergenic region identified by pyrosequencing
IGR_2978_3144088_3144366_sense	IGR_2978_3144088_3144366_sense	15.7091	23.9768	15.2687	0.437707	0.528583	1.66261	intergenic region identified by pyrosequencing
IGR_3002_3168783_3168983_sense	IGR_3002_3168783_3168983_sense	14.4107	23.1904	14.9879	0.668573	0.650597	1.96087	intergenic region identified by pyrosequencing
IG-RSP0254/55	IG-RSP0254/55	16.4573	24.9669	16.8025	0.88409	1.0341	1.39407	intergenic region identified by pyrosequencing
RSP_0002	spbB	16.2744	18.8632	12.4528	0.534065	0.618278	1.82751	Histone-like nucleoid-structuring protein H-NS
RSP_0002	spbB	12.437	25.0359	16.3401	0.482614	0.594304	1.58489	Histone-like nucleoid-structuring protein H-NS
RSP_0002	spbB	11.571	17.4257	11.5525	0.479281	0.694787	1.84556	Histone-like nucleoid-structuring protein H-NS
RSP_0003	0	b.b.	11.5427	b.b.	-1.98509	0.365885	-0.902053	putative site-specific recombinase
RSP_0003	0	6.90295	12.0898	6.82928	0.352265	0.810557	3.261	putative site-specific recombinase
RSP_0003	0	6.4175	16.1832	6.49549	0.219924	0.826506	1.50454	putative site-specific recombinase
RSP_0004	0	7.82568	13.0413	6.93496	0.755077	0.444376	1.53688	hypothetical protein
RSP_0004	0	9.1724	b.b.	10.918	0.522806	0.493357	1.4957	hypothetical protein
RSP_0004	0	5.8365	12.1909	8.15972	0.0779974	1.34968	1.14319	hypothetical protein
RSP_0005	guaA	10.5117	18.1993	11.3476	0.593108	0.533098	2.43637	GMP synthase (glutamine-hydrolyzing)( EC:6.3.5.2 )
RSP_0005	guaA	10.7069	17.1735	11.2635	0.590462	0.60835	2.25576	GMP synthase (glutamine-hydrolyzing)( EC:6.3.5.2 )
RSP_0005	guaA	10.7582	18.4116	11.1383	0.519793	0.638654	1.92137	GMP synthase (glutamine-hydrolyzing)( EC:6.3.5.2 )
RSP_0006	0	11.185	15.1967	10.356	0.587339	0.837359	2.0251	possible transporter, DMT superfamily
RSP_0006	0	9.85994	16.0012	11.3872	0.552008	0.862901	1.92627	possible transporter, DMT superfamily
RSP_0006	0	10.1382	17.7784	10.0904	0.494425	0.687274	1.92422	possible transporter, DMT superfamily
RSP_0007	0	12.7468	19.4249	12.4296	0.476251	0.83808	1.83197	putative outer membrane protein
RSP_0007	0	12.4161	18.2496	12.7349	0.471494	0.88764	1.75446	putative outer membrane protein
RSP_0007	0	12.4922	18.7445	12.5257	0.437312	0.985634	1.71443	putative outer membrane protein
RSP_0008	0	13.3792	14.2538	13.7693	0.677208	0.818659	1.29811	possible transporter, DME family, DMT superfamily
RSP_0008	0	9.15485	19.1407	8.34911	0.529012	1.17138	1.57717	possible transporter, DME family, DMT superfamily
RSP_0008	0	8.59852	15.5849	9.43796	0.515837	0.806632	1.4998	possible transporter, DME family, DMT superfamily
RSP_0009	0	b.b.	14.6638	8.76393	5.38654	0.732581	2.17369	hypothetical protein
RSP_0009	0	9.90883	15.6736	9.69157	0.62936	0.877056	1.87198	hypothetical protein
RSP_0009	0	9.51754	15.819	10.0243	0.514431	0.860816	1.59324	hypothetical protein
RSP_0010	0	9.94805	15.9056	9.75275	0.637882	0.807746	1.84686	homoserine O-succinyltransferase( EC:2.3.1.46 )
RSP_0010	0	9.55091	14.9324	9.93228	0.545742	0.96175	1.77773	homoserine O-succinyltransferase( EC:2.3.1.46 )
RSP_0010	0	9.62062	16.1852	10.1591	0.532915	0.870805	1.59312	homoserine O-succinyltransferase( EC:2.3.1.46 )
RSP_0011	0	11.5182	16.6214	10.9439	0.610201	0.905748	1.67178	Predicted hydrolase or acyltransferase (alpha/beta hydrolase)
RSP_0011	0	9.10164	18.3856	11.5702	0.582903	0.975412	1.57708	Predicted hydrolase or acyltransferase (alpha/beta hydrolase)
RSP_0011	0	10.8712	14.2718	9.12363	0.551986	1.23851	1.55671	Predicted hydrolase or acyltransferase (alpha/beta hydrolase)
RSP_0013	0	12.2099	17.0778	12.1983	0.697825	1.06627	1.35792	hypothetical protein
RSP_0013	0	b.b.	17.4201	9.92834	-2.08495	0.85705	2.14914	hypothetical protein
RSP_0013	0	10.9758	17.0305	11.3364	0.64502	0.989372	1.58936	hypothetical protein
RSP_0014	0	10.5646	12.3541	10.968	0.563137	0.673695	1.70999	transcriptional regulator, TetR family
RSP_0014	0	11.1033	16.234	8.11723	0.481841	0.901851	1.48298	transcriptional regulator, TetR family
RSP_0014	0	8.05043	18.3868	10.6732	0.28295	0.794418	1.40296	transcriptional regulator, TetR family
RSP_0015	0	11.3218	16.9976	11.0582	0.500172	0.735482	1.90097	ABC spermidine/putrescine transporter, ATPase subunit
RSP_0015	0	11.4521	17.2323	11.3917	0.484995	0.845646	1.65753	ABC spermidine/putrescine transporter, ATPase subunit
RSP_0015	0	11.1643	17.6684	11.3493	0.435616	0.721899	1.64339	ABC spermidine/putrescine transporter, ATPase subunit
RSP_0016	0	10.7152	15.0091	10.1738	0.509487	0.951161	2.1139	ABC spermidine/putrescine transporter, inner membrane subunit
RSP_0016	0	10.0071	16.0973	9.47591	0.444149	0.917207	2.02834	ABC spermidine/putrescine transporter, inner membrane subunit
RSP_0016	0	9.38078	16.6475	10.8268	0.426821	0.915357	1.8374	ABC spermidine/putrescine transporter, inner membrane subunit
RSP_0017	0	11.758	18.4091	11.0349	0.634329	0.785071	1.92417	ABC spermidine/putrescine transporter, inner membrane subunit
RSP_0017	0	10.8558	16.9248	11.0485	0.498292	0.848717	1.86444	ABC spermidine/putrescine transporter, inner membrane subunit
RSP_0017	0	10.9554	16.895	11.4788	0.467197	0.804969	1.62957	ABC spermidine/putrescine transporter, inner membrane subunit
RSP_0018	0	12.1614	15.572	13.1171	0.669991	0.750667	1.37162	Putative transcriptional regulator, gntR family
RSP_0018	0	9.47275	17.161	9.71165	0.589826	0.897843	1.48666	Putative transcriptional regulator, gntR family
RSP_0018	0	9.31858	16.413	9.54371	0.54473	0.828132	1.32505	Putative transcriptional regulator, gntR family
RSP_0019	0	13.9496	20.7746	13.2421	0.625057	0.532992	1.85867	hypothetical protein
RSP_0019	0	14.0776	21.6279	13.9932	0.579627	0.638754	1.7228	hypothetical protein
RSP_0019	0	13.156	21.311	14.0648	0.542653	0.614341	1.70075	hypothetical protein
RSP_0020	0	b.b.	13.2107	b.b.	1.17099	0.950298	0.452646	hypothetical protein
RSP_0020	0	8.77078	12.6556	6.95742	0.353164	0.818019	3.06116	hypothetical protein
RSP_0020	0	6.78499	16.3796	8.63852	0.260238	0.862305	2.19237	hypothetical protein
RSP_0021	rpsI	13.4261	21.4609	14.2073	0.61445	0.642343	2.26377	30S ribosomal protein S9
RSP_0021	rpsI	13.1097	20.2945	13.7178	0.599718	0.782365	2.07307	30S ribosomal protein S9
RSP_0021	rpsI	14.0196	21.2406	13.2848	0.536925	0.724103	2.01443	30S ribosomal protein S9
RSP_0022	0	13.9681	22.0843	14.3856	0.547229	0.656993	2.42025	50S ribosomal protein L13
RSP_0022	0	14.014	21.3765	14.1855	0.545891	0.703463	2.3183	50S ribosomal protein L13
RSP_0022	0	13.9789	22.0513	14.2203	0.531411	0.619399	2.20418	50S ribosomal protein L13
RSP_0024	rfbC	10.4964	16.8004	11.1747	0.442718	0.817913	2.01184	Putative dTDP-4-dehydrorhamnose 3,5-epimerase (dTDP-L-rhamnose synthetase)( EC:5.1.3.13 )
RSP_0024	rfbC	11.1699	17.0305	10.9232	0.43161	0.807515	1.94804	Putative dTDP-4-dehydrorhamnose 3,5-epimerase (dTDP-L-rhamnose synthetase)( EC:5.1.3.13 )
RSP_0024	rfbC	10.8763	16.7162	10.2935	0.428815	0.860019	1.81288	Putative dTDP-4-dehydrorhamnose 3,5-epimerase (dTDP-L-rhamnose synthetase)( EC:5.1.3.13 )
RSP_0025	0	11.4049	16.9905	11.2468	0.539913	0.899286	1.816	probable NAD(P)-dependent oxidoreductase
RSP_0025	0	11.0193	17.6139	10.8203	0.479606	0.941779	1.80485	probable NAD(P)-dependent oxidoreductase
RSP_0025	0	9.77499	17.1294	11.3749	0.407772	0.839329	1.63353	probable NAD(P)-dependent oxidoreductase
RSP_0026	0	12.2747	17.573	12.4683	0.583505	0.780539	1.80725	Probable epimerase/dehydratase
RSP_0026	0	11.7379	19.478	12.4902	0.535262	0.929616	1.52076	Probable epimerase/dehydratase
RSP_0026	0	11.6862	18.1716	11.7783	0.475843	0.79127	1.99382	Probable epimerase/dehydratase
RSP_0027	0	14.2984	12.6881	14.4455	0.693284	0.822279	1.24494	hypothetical protein
RSP_0027	0	b.b.	21.9936	7.66138	0.480586	0.800725	2.28891	hypothetical protein
RSP_0027	0	7.64163	13.5065	5.95724	0.512079	1.09532	1.04798	hypothetical protein
RSP_0028	0	b.b.	12.6716	b.b.	1.55714	0.886047	1.37364	short chain dehydrogenase
RSP_0028	0	b.b.	10.2105	6.56855	-0.0134242	0.152971	1.13187	short chain dehydrogenase
RSP_0028	0	b.b.	13.7608	5.69517	-0.289693	0.991581	0.705238	short chain dehydrogenase
RSP_0029	0	11.2079	15.1638	8.57173	0.612761	0.989533	3.88858	acetyl-CoA hydrolase/transferase family protein
RSP_0029	0	10.5672	15.5546	10.8121	0.527665	1.67246	2.31179	acetyl-CoA hydrolase/transferase family protein
RSP_0029	0	7.92735	16.6987	11.4711	0.396423	1.35856	1.84971	acetyl-CoA hydrolase/transferase family protein
RSP_0030	0	13.1247	19.8026	12.8579	0.250443	0.823888	2.43212	PAS sensor diguanylatecyclase/phosphodiesterase
RSP_0030	0	11.6874	18.122	11.8772	0.249459	0.694021	2.31117	PAS sensor diguanylatecyclase/phosphodiesterase
RSP_0030	0	10.9271	20.0863	11.3326	0.200914	0.771108	2.19705	PAS sensor diguanylatecyclase/phosphodiesterase
RSP_0032	fliA	9.7661	14.7779	9.1561	0.255768	0.392275	1.87258	sigma factor FliA (Sigma-28 group, flagellar)
RSP_0032	fliA	9.71714	16.044	8.57566	0.187824	0.665818	1.60083	sigma factor FliA (Sigma-28 group, flagellar)
RSP_0032	fliA	9.59036	15.2833	9.60025	0.168253	0.618255	1.39069	sigma factor FliA (Sigma-28 group, flagellar)
RSP_0033	0	8.61025	12.6197	7.4177	0.145767	0.696204	1.83133	hypothetical protein
RSP_0033	0	8.00388	13.3855	6.56289	0.129385	0.676991	1.70713	hypothetical protein
RSP_0033	0	6.30988	12.8637	7.86143	0.0428252	0.410983	1.06117	hypothetical protein
RSP_0034	flhA	13.7389	13.4514	13.5211	0.595576	0.515196	1.30531	flagellar biosynthesis protein, FlhA
RSP_0034	flhA	9.22357	16.8756	7.40116	0.206576	0.817671	3.04296	flagellar biosynthesis protein, FlhA
RSP_0034	flhA	8.62333	15.0766	8.95095	0.0773694	0.733854	1.65514	flagellar biosynthesis protein, FlhA
RSP_0035	0	10.3005	13.5161	6.53514	0.269281	0.623898	3.14518	hypothetical protein
RSP_0035	0	8.27322	13.425	9.99567	0.184008	0.973414	1.1995	hypothetical protein
RSP_0035	0	7.71554	12.6203	7.71931	0.0873778	0.357703	1.09723	hypothetical protein
RSP_0036	flgA	b.b.	b.b.	b.b.	0.00177164	0.917631	1.24422	flagellar basal-body P-ring formation protein FlgA
RSP_0036	flgA	b.b.	9.68152	b.b.	-0.01425	3.17732	-1.14691	flagellar basal-body P-ring formation protein FlgA
RSP_0036	flgA	8.37161	12.6431	8.16235	0.146815	0.832865	1.54671	flagellar basal-body P-ring formation protein FlgA
RSP_0037	flgM	14.393	15.9745	13.8221	0.395616	0.463609	0.918586	Putative FlgM, negative regulator of flagellin synthesis
RSP_0037	flgM	12.7486	14.4779	11.6758	0.35957	0.48323	0.574266	Putative FlgM, negative regulator of flagellin synthesis
RSP_0037	flgM	11.8626	18.1991	10.5384	0.307771	0.502273	0.458433	Putative FlgM, negative regulator of flagellin synthesis
RSP_0038	0	9.64381	18.3575	9.43128	0.32106	0.915623	1.90761	hypothetical protein
RSP_0038	0	11.7001	15.1775	11.4831	0.313583	0.628766	1.4682	hypothetical protein
RSP_0038	0	10.0488	14.9202	8.69106	0.165967	0.684655	0.759285	hypothetical protein
RSP_0039	0	15.8554	23.781	15.9429	0.490141	0.724173	1.39837	hypothetical protein
RSP_0039	0	13.5075	17.1305	12.7976	0.460807	0.717039	0.564517	hypothetical protein
RSP_0039	0	12.0309	15.6085	10.8331	0.321461	0.676	0.474004	hypothetical protein
RSP_0040	fliS	13.2909	16.1409	12.0184	0.292229	0.486745	0.484957	putative flagellar protein FliS
RSP_0040	fliS	12.1115	14.91	10.7342	0.270864	0.609706	0.46203	putative flagellar protein FliS
RSP_0040	fliS	12.4284	17.4488	10.9454	0.257363	0.541761	0.449531	putative flagellar protein FliS
RSP_0041	0	10.5234	15.824	9.694	0.536844	0.867975	2.09301	hypothetical protein
RSP_0041	0	11.6897	18.9791	11.0011	0.231563	1.01167	2.01758	hypothetical protein
RSP_0041	0	10.3114	14.1293	10.2924	0.198284	1.61118	1.01738	hypothetical protein
RSP_0042	cheA3	13.0365	16.5103	9.52908	0.276564	0.367351	0.684213	Chemotaxis histidine protein kinase, CheA3( EC:2.7.3.- )
RSP_0042	cheA3	10.8899	14.6216	11.7433	0.231136	0.417661	0.645592	Chemotaxis histidine protein kinase, CheA3( EC:2.7.3.- )
RSP_0042	cheA3	11.3191	16.0489	9.82127	0.221095	0.777722	0.484583	Chemotaxis histidine protein kinase, CheA3( EC:2.7.3.- )
RSP_0043	cheY6	b.b.	14.8659	9.77061	0.715483	0.426291	0.549602	chemotaxis response regulator, CheY6
RSP_0043	cheY6	11.2208	15.9542	9.96942	0.216519	0.478992	0.532616	chemotaxis response regulator, CheY6
RSP_0043	cheY6	11.5632	14.7964	8.43736	0.197884	0.4754	0.464167	chemotaxis response regulator, CheY6
RSP_0044	tlpT	12.5442	15.9436	12.1209	0.36476	0.463567	0.893016	putative cytoplasmic chemoreceptor, TlpT
RSP_0044	tlpT	10.5651	14.7523	9.09237	0.253077	0.559595	0.753242	putative cytoplasmic chemoreceptor, TlpT
RSP_0044	tlpT	10.6761	13.9419	9.33749	0.23391	0.652737	0.571813	putative cytoplasmic chemoreceptor, TlpT
RSP_0045	slp	b.b.	12.7463	10.8325	-0.356728	1.09738	0.770081	Slp
RSP_0045	slp	11.6901	16.5637	7.32254	0.273874	0.601053	0.710109	Slp
RSP_0045	slp	9.44227	13.6346	7.91025	0.198517	0.658711	0.479925	Slp
RSP_0046	cheW4	12.3104	14.3379	11.1673	0.295275	0.507415	0.752394	Chemotaxis protein, CheW4
RSP_0046	cheW4	10.8887	15.7749	9.33071	0.225544	0.61149	0.599991	Chemotaxis protein, CheW4
RSP_0046	cheW4	11.0321	21.2075	9.43851	0.219487	0.778894	0.472748	Chemotaxis protein, CheW4
RSP_0047	cheB2	14.2199	16.3205	13.8581	0.725212	0.690004	1.08891	chemotaxis methylesterase, CheB2( EC:3.1.1.61 )
RSP_0047	cheB2	12.05	15.9358	11.7136	0.676656	0.871044	0.846477	chemotaxis methylesterase, CheB2( EC:3.1.1.61 )
RSP_0047	cheB2	10.378	16.7747	8.7154	0.282596	0.950227	0.420541	chemotaxis methylesterase, CheB2( EC:3.1.1.61 )
RSP_0048	cheR3	b.b.	11.9619	b.b.	0.583483	0.459659	-0.0450989	MCP methyltransferase, CheR3( EC:2.1.1.80 )
RSP_0048	cheR3	11.2796	15.9627	11.0029	0.438762	0.655214	0.986713	MCP methyltransferase, CheR3( EC:2.1.1.80 )
RSP_0048	cheR3	8.6135	14.6352	7.57953	0.171567	0.697927	0.856303	MCP methyltransferase, CheR3( EC:2.1.1.80 )
RSP_0049	cheA4	12.9052	19.6794	11.9631	0.395115	0.978303	0.649571	Chemotaxis histidine protein kinase, CheA4( EC:2.7.3.- )
RSP_0049	cheA4	12.221	17.9975	10.8663	0.311954	0.835557	0.498322	Chemotaxis histidine protein kinase, CheA4( EC:2.7.3.- )
RSP_0049	cheA4	12.2292	15.9001	10.6329	0.309103	0.583459	0.45662	Chemotaxis histidine protein kinase, CheA4( EC:2.7.3.- )
RSP_0051	torF	10.0032	13.5349	8.21177	0.200935	0.630072	1.62032	Torf protein
RSP_0051	torF	8.65556	14.837	8.96164	0.194839	0.548744	1.61551	Torf protein
RSP_0051	torF	9.54201	14.3197	9.5099	0.164048	0.609782	1.48524	Torf protein
RSP_0052	fliE	b.b.	12.6374	b.b.	-0.814652	0.176865	1.26131	flagellar protein FliE
RSP_0052	fliE	b.b.	9.48415	b.b.	-2.7569	1.16029	-2.81081	flagellar protein FliE
RSP_0052	fliE	6.96509	12.8892	5.82179	0.109148	0.932088	1.09263	flagellar protein FliE
RSP_0053	fliF1	b.b.	13.4766	b.b.	0.784459	0.510908	3.34115	Flagellar FliF M-ring protein
RSP_0053	fliF1	7.96351	13.4067	b.b.	0.183341	0.86584	0.319662	Flagellar FliF M-ring protein
RSP_0053	fliF1	6.76224	13.9847	7.59009	0.0458332	0.626008	1.50571	Flagellar FliF M-ring protein
RSP_0054	fliG	10.6557	17.3671	9.63574	0.540724	1.03253	1.35946	Probable flagellar motor switch protein FliG
RSP_0054	fliG	9.07398	15.8737	7.64513	0.372204	0.628581	1.07761	Probable flagellar motor switch protein FliG
RSP_0054	fliG	8.70992	13.8253	8.24955	0.340934	0.818974	1.06062	Probable flagellar motor switch protein FliG
RSP_0055	fliH	10.5271	15.9575	8.90516	0.571839	0.88264	1.14036	flagellar protein FliH
RSP_0055	fliH	10.8571	14.2228	10.8965	0.486413	0.817896	1.11139	flagellar protein FliH
RSP_0055	fliH	9.19511	15.4023	10.4469	0.292919	0.791462	1.09745	flagellar protein FliH
RSP_0056	fliI	8.37483	16.2739	8.91911	0.264402	0.779732	1.38045	FliI, Flagellum-specific ATPase( EC:3.6.3.14 )
RSP_0056	fliI	8.50225	11.9837	7.96788	0.258621	1.18126	1.13073	FliI, Flagellum-specific ATPase( EC:3.6.3.14 )
RSP_0056	fliI	9.6221	13.2047	8.35761	0.238232	1.01079	0.87917	FliI, Flagellum-specific ATPase( EC:3.6.3.14 )
RSP_0057	fliJ	13.934	17.954	14.5068	0.704784	1.18347	1.27516	Flagellar protein FliJ
RSP_0057	fliJ	b.b.	13.1148	6.67908	0.0600781	0.840705	3.15087	Flagellar protein FliJ
RSP_0057	fliJ	7.63982	20.6141	6.53043	0.302546	1.13456	1.01678	Flagellar protein FliJ
RSP_0058	fliK	9.66636	14.6902	b.b.	0.321563	0.742917	-2.06638	FliK, flagellar hook-length control protein
RSP_0058	fliK	10.0377	14.4262	9.2224	0.229238	0.852374	1.50193	FliK, flagellar hook-length control protein
RSP_0058	fliK	6.61469	11.4454	9.21293	0.0335512	0.729898	1.18378	FliK, flagellar hook-length control protein
RSP_0059	fliL	9.17423	14.5995	9.12968	0.247504	0.618471	1.75608	flagellar biosynthesis protein, FliL
RSP_0059	fliL	9.40903	13.7934	8.35186	0.213628	0.882545	1.69915	flagellar biosynthesis protein, FliL
RSP_0059	fliL	10.0779	16.8822	9.05761	0.168909	0.960608	1.21994	flagellar biosynthesis protein, FliL
RSP_0060	fliM	b.b.	13.0374	7.25702	0.0189423	0.880012	2.43534	Flagellar switch protein FliM
RSP_0060	fliM	10.6303	15.2403	9.71674	0.250066	0.716504	1.6722	Flagellar switch protein FliM
RSP_0060	fliM	8.54294	20.3309	7.76218	0.117491	0.720391	1.53467	Flagellar switch protein FliM
RSP_0061	fliN	10.3662	13.8845	8.39159	0.334262	0.587049	1.66511	Flagellar motor switch FliN protein
RSP_0061	fliN	9.33679	15.4002	8.85307	0.152157	0.677262	1.59482	Flagellar motor switch FliN protein
RSP_0061	fliN	9.22279	16.4446	8.62719	0.115207	0.73299	1.44575	Flagellar motor switch FliN protein
RSP_0062	fliO	b.b.	14.4694	8.16894	0.0171576	0.68482	1.80829	Flagellar protein FliO
RSP_0062	fliO	11.4032	15.6915	10.3274	0.1728	0.770735	1.60179	Flagellar protein FliO
RSP_0062	fliO	9.7281	16.8436	9.10312	0.161701	0.70621	1.43215	Flagellar protein FliO
RSP_0063	fliP	b.b.	13.9728	6.11871	-0.0192487	0.831012	4.43661	Flagellar transport protein FliP
RSP_0063	fliP	8.91592	14.6864	8.45691	0.235094	0.812531	1.544	Flagellar transport protein FliP
RSP_0063	fliP	9.48027	11.639	9.01078	0.228635	0.327266	1.53641	Flagellar transport protein FliP
RSP_0064	fliQ	b.b.	11.6126	b.b.	-0.0147501	0.800458	-0.460969	Flagellar protein FliQ
RSP_0064	fliQ	b.b.	10.0993	b.b.	-0.311641	0.573175	-0.691855	Flagellar protein FliQ
RSP_0064	fliQ	9.93109	14.421	9.29962	0.285724	1.16122	1.29745	Flagellar protein FliQ
RSP_0065	fliR	12.4268	13.9801	12.3093	0.64166	0.711772	1.2823	Flagellar protein FliR
RSP_0065	fliR	7.94124	19.2742	8.00635	0.238039	1.1459	1.69817	Flagellar protein FliR
RSP_0065	fliR	8.42366	13.1411	6.11305	0.207658	0.824996	1.1005	Flagellar protein FliR
RSP_0066	flhB	12.4734	17.4961	13.2164	0.569781	0.611397	1.44338	Flagellar protein FlhB
RSP_0066	flhB	b.b.	15.6704	8.04325	0.0853729	0.844859	2.09643	Flagellar protein FlhB
RSP_0066	flhB	8.82268	14.7462	7.5349	0.104558	0.774185	2.07382	Flagellar protein FlhB
RSP_0067	0	10.3446	12.8391	7.751	0.338931	0.464639	2.42295	hypothetical protein
RSP_0067	0	9.17994	17.7766	9.98871	0.164049	0.927418	1.47784	hypothetical protein
RSP_0067	0	8.59666	15.54	8.2852	0.0771578	0.884728	1.38931	hypothetical protein
RSP_0068	rpoN2	14.3842	17.4835	14.3141	0.59017	0.819921	1.28123	Sigma-54 factor (RpoN2)
RSP_0068	rpoN2	10.4464	20.7736	10.0055	0.313082	0.91771	1.22253	Sigma-54 factor (RpoN2)
RSP_0068	rpoN2	11.131	14.2103	10.1045	0.249898	0.905453	1.20036	Sigma-54 factor (RpoN2)
RSP_0069	fliC	13.8499	18.1018	12.3692	0.195139	0.5071	0.570615	Flagellar filament protein
RSP_0069	fliC	12.958	19.3998	11.3362	0.191883	0.62578	0.473945	Flagellar filament protein
RSP_0069	fliC	12.9607	16.813	11.936	0.187893	0.509725	0.470235	Flagellar filament protein
RSP_0070	fliD	11.2106	14.2339	10.431	0.326504	0.648992	0.713501	possible flagellar hook-associated protein 2 (filament cap protein)
RSP_0070	fliD	11.2122	14.5533	9.06064	0.254347	0.74957	0.600958	possible flagellar hook-associated protein 2 (filament cap protein)
RSP_0070	fliD	10.2928	14.6281	9.88224	0.218572	0.485001	0.550302	possible flagellar hook-associated protein 2 (filament cap protein)
RSP_0071	fleQ	b.b.	15.3579	b.b.	0.0946107	1.06049	0.838724	sigma54 specific transcriptional regulator, fis family
RSP_0071	fleQ	b.b.	14.7546	8.50882	-0.590919	0.85582	3.41597	sigma54 specific transcriptional regulator, fis family
RSP_0071	fleQ	9.81273	15.2909	9.88327	0.571349	0.730289	1.05308	sigma54 specific transcriptional regulator, fis family
RSP_0072	0	b.b.	12.5111	8.61041	-0.0255404	0.694325	2.0019	possible invasion protein
RSP_0072	0	9.65638	14.6544	6.52777	0.12926	0.784693	1.73047	possible invasion protein
RSP_0072	0	9.34325	15.9544	8.57661	0.109615	0.900589	1.59726	possible invasion protein
RSP_0073	flgL	10.034	13.6532	8.33687	0.210755	0.897136	1.44469	flagellar hook-associated protein 3 FlgL
RSP_0073	flgL	8.42152	14.2144	6.95732	0.140037	0.670445	1.13034	flagellar hook-associated protein 3 FlgL
RSP_0073	flgL	9.09127	14.8202	9.30006	0.129916	0.731696	1.04121	flagellar hook-associated protein 3 FlgL
RSP_0074	flgK1	9.12303	15.5038	8.3717	0.187672	0.573701	1.54429	FlgK flagellar hook-associated protein 1
RSP_0074	flgK1	10.1182	14.3654	9.2481	0.178079	0.668973	1.44648	FlgK flagellar hook-associated protein 1
RSP_0074	flgK1	9.42418	13.578	8.42543	0.128766	0.854473	1.04235	FlgK flagellar hook-associated protein 1
RSP_0076	flgI	b.b.	14.6093	7.28726	-0.374008	0.651584	6.05785	flagellar P-ring protein
RSP_0076	flgI	10.2205	14.7101	8.77657	0.197833	0.71361	1.82539	flagellar P-ring protein
RSP_0076	flgI	9.57654	15.6971	9.05289	0.168691	0.56443	1.55674	flagellar P-ring protein
RSP_0077	flgH	10.4037	16.4864	9.40846	0.167771	0.659222	1.6697	Flagellar L-ring protein
RSP_0077	flgH	10.2784	13.6956	9.29054	0.163195	0.389449	1.50507	Flagellar L-ring protein
RSP_0077	flgH	10.0923	16.5217	9.54269	0.136747	0.75493	1.47504	Flagellar L-ring protein
RSP_0078	flgG	10.837	13.5495	7.88912	0.301304	0.656855	1.68214	Flagellar distal rod protein
RSP_0078	flgG	10.8703	15.5696	10.0531	0.176466	0.515558	1.63794	Flagellar distal rod protein
RSP_0078	flgG	9.02763	15.5061	10.097	0.127751	0.615334	1.54135	Flagellar distal rod protein
RSP_0079	flgF	b.b.	12.1263	b.b.	3.73676	0.46144	14.5239	flagellar proximal rod protein FlgF
RSP_0079	flgF	9.21414	13.8876	7.29833	0.130995	0.55163	2.31771	flagellar proximal rod protein FlgF
RSP_0079	flgF	8.32719	12.3945	8.20292	0.0827352	0.482051	1.87823	flagellar proximal rod protein FlgF
RSP_0080	flgE	14.1192	15.5737	13.0281	0.545329	0.57806	1.27498	flagellar hook protein FlgE
RSP_0080	flgE	11.2702	21.9507	9.03136	0.263536	0.982085	2.19517	flagellar hook protein FlgE
RSP_0080	flgE	9.65097	17.6079	10.071	0.134656	0.791422	1.4813	flagellar hook protein FlgE
RSP_0081	flgD	9.44702	16.2847	8.03877	0.150368	0.696771	2.43589	Flagellar scaffolding protein FlgD
RSP_0081	flgD	9.98407	15.4401	8.8556	0.116644	0.550163	2.0228	Flagellar scaffolding protein FlgD
RSP_0081	flgD	8.41081	13.0355	9.17012	0.110347	0.368106	1.76121	Flagellar scaffolding protein FlgD
RSP_0082	flgC	13.6717	21.0516	12.7598	0.449444	0.628585	1.56408	flagellar basal-body rod protein FlgC
RSP_0082	flgC	11.2506	15.9438	10.6357	0.358528	0.773687	1.37583	flagellar basal-body rod protein FlgC
RSP_0082	flgC	9.36296	15.0251	8.37144	0.159436	0.504136	1.30799	flagellar basal-body rod protein FlgC
RSP_0083	flgB	12.3661	17.7571	12.332	0.458478	0.722269	1.28017	Flagellar proximal rod protein FlgB
RSP_0083	flgB	b.b.	13.8771	8.31288	-0.141585	0.872218	3.08682	Flagellar proximal rod protein FlgB
RSP_0083	flgB	9.60421	14.7917	6.55498	0.115424	0.504296	0.716089	Flagellar proximal rod protein FlgB
RSP_0084	0	b.b.	17.0729	5.65549	0.0187273	0.760809	6.91118	hypothetical protein
RSP_0084	0	10.4574	16.6229	9.17958	0.450525	0.907646	1.32823	hypothetical protein
RSP_0084	0	9.90151	18.3595	10.103	0.44994	0.877174	1.22848	hypothetical protein
RSP_0085	0	12.3962	17.4989	12.4642	0.409577	0.888273	2.04479	multisensor hybrid histidine kinase( EC:2.7.3.- )
RSP_0085	0	10.9196	16.7285	11.568	0.445488	1.00675	2.35259	multisensor hybrid histidine kinase( EC:2.7.3.- )
RSP_0085	0	11.6398	19.1974	11.3045	0.343233	0.959173	1.97391	multisensor hybrid histidine kinase( EC:2.7.3.- )
RSP_0086	0	13.9633	18.8988	13.86	0.336787	0.839675	2.33721	hypothetical protein
RSP_0086	0	11.9878	18.0989	12.0731	0.367767	0.799989	2.28189	hypothetical protein
RSP_0086	0	11.3523	20.8796	11.3344	0.34254	0.760748	2.30305	hypothetical protein
RSP_0087	0	11.5586	17.8659	11.8611	0.414631	0.946206	2.28324	two component transcriptional regulator, LuxR
RSP_0087	0	11.8122	18.2398	11.493	0.395403	0.943042	2.27758	two component transcriptional regulator, LuxR
RSP_0087	0	11.3621	18.2076	11.8	0.389654	0.974455	2.22269	two component transcriptional regulator, LuxR
RSP_0088	0	b.b.	12.8547	b.b.	7.3973	0.950768	-0.0903618	ycfI, putative structural proteins
RSP_0088	0	b.b.	17.7666	b.b.	4.04068	0.717859	-0.443071	ycfI, putative structural proteins
RSP_0088	0	8.47075	12.9335	8.0866	0.432061	0.909403	1.26065	ycfI, putative structural proteins
RSP_0089	0	12.015	17.658	12.0555	0.505644	1.03534	1.89173	hypothetical protein
RSP_0089	0	11.6081	17.7754	8.94274	0.513938	0.895661	2.21996	hypothetical protein
RSP_0089	0	8.86985	15.2375	11.6958	0.261231	0.773496	1.6672	hypothetical protein
RSP_0090	smoC	10.0015	15.3228	9.57332	0.453465	0.985536	1.89956	Operon regulator SmoC
RSP_0090	smoC	9.55549	16.7614	9.78824	0.414764	1.0945	1.65967	Operon regulator SmoC
RSP_0090	smoC	9.72986	15.7319	9.81743	0.410281	0.972985	1.65922	Operon regulator SmoC
RSP_0091	smoE	12.1382	18.6804	12.3884	0.644055	1.02962	1.913	ABC sorbitol/mannitol transporter, periplasmic binding protein
RSP_0091	smoE	11.7917	18.644	11.9986	0.677272	1.03593	1.84035	ABC sorbitol/mannitol transporter, periplasmic binding protein
RSP_0091	smoE	11.199	17.6909	11.9676	0.66429	1.09876	1.71307	ABC sorbitol/mannitol transporter, periplasmic binding protein
RSP_0092	smoF	11.6837	17.2115	10.1235	0.78362	1.07489	1.96951	ABC sorbitol/mannitol transporter, inner membrane subunit
RSP_0092	smoF	9.72899	15.0384	10.2136	0.60595	1.14738	1.745	ABC sorbitol/mannitol transporter, inner membrane subunit
RSP_0092	smoF	9.92341	15.3168	11.7775	0.492653	1.22477	1.35492	ABC sorbitol/mannitol transporter, inner membrane subunit
RSP_0093	smoG	b.b.	15.8088	9.14407	-13.3917	0.992853	1.86128	ABC sorbitol/mannitol transporter, inner membrane subunit
RSP_0093	smoG	9.78286	15.0076	9.97642	0.54458	1.21662	1.6731	ABC sorbitol/mannitol transporter, inner membrane subunit
RSP_0093	smoG	8.73764	14.5846	9.4659	0.370753	0.774321	1.633	ABC sorbitol/mannitol transporter, inner membrane subunit
RSP_0094	smoK	13.4861	13.5195	14.2306	0.703847	0.646898	1.26366	ABC sorbitol/mannitol transporter, ATPase subunit
RSP_0094	smoK	10.0907	15.6421	9.0956	0.437196	0.764578	1.56854	ABC sorbitol/mannitol transporter, ATPase subunit
RSP_0094	smoK	9.02852	17.063	9.80459	0.308689	0.875637	1.56581	ABC sorbitol/mannitol transporter, ATPase subunit
RSP_0095	smoS	13.028	18.5099	13.2755	0.724373	0.833112	1.25505	sorbitol dehydrogenase( EC:1.1.1.14 )
RSP_0095	smoS	10.587	15.6677	10.0081	0.56039	0.839189	1.43721	sorbitol dehydrogenase( EC:1.1.1.14 )
RSP_0095	smoS	8.94411	19.6524	9.56966	0.467967	0.879614	1.36021	sorbitol dehydrogenase( EC:1.1.1.14 )
RSP_0096	mtlK	10.3615	16.1215	8.29445	0.578726	0.775057	1.40717	Mannitol dehydrogenase( EC:1.1.1.67 )
RSP_0096	mtlK	8.29734	11.3334	10.3305	0.304571	2.58635	1.3558	Mannitol dehydrogenase( EC:1.1.1.67 )
RSP_0096	mtlK	6.57662	13.7194	7.02739	0.224513	0.796097	0.870529	Mannitol dehydrogenase( EC:1.1.1.67 )
RSP_0097	smoM	13.0324	19.568	13.1338	0.500295	0.580584	2.22622	TRAP-T family sorbitol/mannitol transporter, periplasmic binding protein, SmoM
RSP_0097	smoM	12.8218	20.3101	13.1248	0.478008	0.573377	2.10054	TRAP-T family sorbitol/mannitol transporter, periplasmic binding protein, SmoM
RSP_0097	smoM	10.9858	20.6215	12.0181	0.518277	0.474215	1.9704	TRAP-T family sorbitol/mannitol transporter, periplasmic binding protein, SmoM
RSP_0099	0	12.0542	18.2687	12.3445	0.56157	0.552528	2.10209	TRAP-T family sorbitol/mannitol transporter, DctQ (4TMs) subunit
RSP_0099	0	11.4415	19.5246	12.0964	0.550441	0.551831	2.09713	TRAP-T family sorbitol/mannitol transporter, DctQ (4TMs) subunit
RSP_0099	0	11.8732	18.7654	11.6275	0.535437	0.583111	2.09604	TRAP-T family sorbitol/mannitol transporter, DctQ (4TMs) subunit
RSP_0100	nuoA	12.9633	18.6164	13.9253	0.541042	1.04589	1.96352	putative NADH dehydrogenase I chain A( EC:1.6.5.3 )
RSP_0100	nuoA	12.6254	20.6319	12.6255	0.515099	0.900167	1.80932	putative NADH dehydrogenase I chain A( EC:1.6.5.3 )
RSP_0100	nuoA	13.916	22.1594	13.8779	0.486275	0.953824	1.79659	putative NADH dehydrogenase I chain A( EC:1.6.5.3 )
RSP_0101	nuoB	12.6439	20.4252	13.8251	0.561453	1.14111	1.86202	NADH dehydrogenase (ubiquinone), 20 kDa subunit( EC:1.6.5.3 )
RSP_0101	nuoB	13.8308	19.8097	13.1222	0.536931	0.978319	1.85332	NADH dehydrogenase (ubiquinone), 20 kDa subunit( EC:1.6.5.3 )
RSP_0101	nuoB	13.0402	18.8857	12.7684	0.529019	1.18793	1.77809	NADH dehydrogenase (ubiquinone), 20 kDa subunit( EC:1.6.5.3 )
RSP_0102	nuoCD	13.3439	20.1583	13.4225	0.584416	1.0613	1.86086	NADH-ubiquinone oxidoreductase, chain 49kDa / NADH dehydrogenase (ubiquinone), 30 kDa subunit( EC:1.6.5.3 )
RSP_0102	nuoCD	13.2488	20.1352	12.8208	0.532437	1.15578	1.74687	NADH-ubiquinone oxidoreductase, chain 49kDa / NADH dehydrogenase (ubiquinone), 30 kDa subunit( EC:1.6.5.3 )
RSP_0102	nuoCD	11.634	19.9099	13.4967	0.420742	1.24415	1.68239	NADH-ubiquinone oxidoreductase, chain 49kDa / NADH dehydrogenase (ubiquinone), 30 kDa subunit( EC:1.6.5.3 )
RSP_0103	nuoE	12.3839	16.8251	13.0172	0.57132	1.08069	1.26547	ATP synthase subunit E( EC:1.6.5.3 )
RSP_0103	nuoE	13.5432	19.5378	13.2977	0.500414	1.00391	1.21737	ATP synthase subunit E( EC:1.6.5.3 )
RSP_0103	nuoE	13.1803	20.5173	12.1336	0.497608	0.885877	1.14669	ATP synthase subunit E( EC:1.6.5.3 )
RSP_0104	nuoF	12.4957	17.8751	12.2608	0.453287	0.647037	1.2447	Respiratory-chain NADH dehydrogenase, 51 kDa subunit( EC:1.6.5.3,EC:1.6.99.5 )
RSP_0104	nuoF	11.8103	18.5438	11.5759	0.475913	0.875921	1.4085	Respiratory-chain NADH dehydrogenase, 51 kDa subunit( EC:1.6.5.3,EC:1.6.99.5 )
RSP_0104	nuoF	11.8797	17.1384	11.471	0.401338	0.963632	1.22465	Respiratory-chain NADH dehydrogenase, 51 kDa subunit( EC:1.6.5.3,EC:1.6.99.5 )
RSP_0105	nuoG	14.1497	18.7824	14.1272	0.655598	0.834146	1.17659	NADH dehydrogenase gamma subunit( EC:1.6.5.3 )
RSP_0105	nuoG	12.4378	18.5029	12.2938	0.550322	0.789842	1.14261	NADH dehydrogenase gamma subunit( EC:1.6.5.3 )
RSP_0105	nuoG	10.2638	14.8936	10.0397	0.50731	0.671276	1.28801	NADH dehydrogenase gamma subunit( EC:1.6.5.3 )
RSP_0106	nuoH	12.5142	16.0158	12.4221	0.737101	0.956066	1.2149	putative NADH dehydrogenase I chain H( EC:1.6.5.3 )
RSP_0106	nuoH	10.939	16.6375	10.7881	0.769775	0.722845	1.17033	putative NADH dehydrogenase I chain H( EC:1.6.5.3 )
RSP_0106	nuoH	10.8314	19.5829	11.0287	0.718435	0.702749	1.13332	putative NADH dehydrogenase I chain H( EC:1.6.5.3 )
RSP_0107	nuoI	12.0274	20.3525	14.5662	0.767078	0.711477	1.53743	NADH-quinone oxidoreductase, chain I, ferredoxin( EC:1.6.5.3 )
RSP_0107	nuoI	14.1657	17.6925	12.0187	0.628851	0.793791	1.24783	NADH-quinone oxidoreductase, chain I, ferredoxin( EC:1.6.5.3 )
RSP_0107	nuoI	11.3708	16.1946	11.3508	0.748188	0.759405	1.2154	NADH-quinone oxidoreductase, chain I, ferredoxin( EC:1.6.5.3 )
RSP_0108	nuoJ	12.2714	18.835	12.6182	0.952811	0.876454	1.10095	NADH dehydrogenase I chain J( EC:1.6.5.3 )
RSP_0108	nuoJ	12.522	17.6671	12.2584	0.896113	0.771691	1.02991	NADH dehydrogenase I chain J( EC:1.6.5.3 )
RSP_0108	nuoJ	10.6875	18.7402	11.0239	0.765602	0.859194	1.11507	NADH dehydrogenase I chain J( EC:1.6.5.3 )
RSP_0109	nuoK	7.70223	17.9794	11.7861	0.977742	0.807398	1.15417	putative NADH dehydrogenase I chain K( EC:1.6.5.3 )
RSP_0109	nuoK	11.747	10.721	11.2042	0.818175	0.29184	1.13071	putative NADH dehydrogenase I chain K( EC:1.6.5.3 )
RSP_0109	nuoK	11.3338	17.3615	7.93049	0.786642	0.740759	0.973431	putative NADH dehydrogenase I chain K( EC:1.6.5.3 )
RSP_0110	nuoL	13.1173	15.0289	12.943	0.953431	0.807521	0.913868	NADH-ubiquinone oxidoreductase, chain 5( EC:1.6.5.3 )
RSP_0110	nuoL	10.4682	17.0534	11.2673	0.830742	0.693809	1.18001	NADH-ubiquinone oxidoreductase, chain 5( EC:1.6.5.3 )
RSP_0110	nuoL	11.2214	18.3519	10.5723	0.727028	0.826388	1.09303	NADH-ubiquinone oxidoreductase, chain 5( EC:1.6.5.3 )
RSP_0111C	nuoM	13.0723	16.9967	12.0138	0.88608	0.719128	1.08245	0
RSP_0111C	nuoM	10.741	16.0614	12.97	0.999978	0.642927	1.00794	0
RSP_0111C	nuoM	11.8923	19.8004	10.8307	0.905757	0.615162	0.984854	0
RSP_0111N	nuoM	11.1049	17.7243	11.0978	0.846921	0.594169	1.16821	0
RSP_0111N	nuoM	11.7035	16.6061	11.6665	0.803621	0.677223	1.09015	0
RSP_0111N	nuoM	11.0791	16.5301	11.1161	0.788905	0.711137	0.986608	0
RSP_0112	nuoN	12.4245	16.4365	12.4013	0.844153	0.680145	1.09489	NADH-ubiquinone oxidoreductase, chain 4( EC:1.6.5.3 )
RSP_0112	nuoN	8.72119	15.5561	10.5898	0.755721	0.653589	1.13841	NADH-ubiquinone oxidoreductase, chain 4( EC:1.6.5.3 )
RSP_0112	nuoN	10.3613	19.1661	9.71521	0.744683	0.554647	1.011	NADH-ubiquinone oxidoreductase, chain 4( EC:1.6.5.3 )
RSP_0113	0	7.3228	10.2513	10.31	1.00893	0.194665	0.902133	Phospholipase D/Transphosphatidylase( EC:3.1.4.4 )
RSP_0113	0	9.13874	14.9588	9.11941	0.725723	0.567026	0.80299	Phospholipase D/Transphosphatidylase( EC:3.1.4.4 )
RSP_0113	0	10.3005	14.6609	7.13988	0.716048	0.797853	0.467714	Phospholipase D/Transphosphatidylase( EC:3.1.4.4 )
RSP_0114	0	b.b.	12.6712	b.b.	-0.265604	0.921789	-185.674	hypothetical protein
RSP_0114	0	9.26123	15.4415	8.97134	0.537641	0.930734	1.42035	hypothetical protein
RSP_0114	0	7.52748	11.0082	7.62126	0.402857	0.823261	0.927793	hypothetical protein
RSP_0115	0	12.233	14.289	10.8673	0.593006	0.784819	1.41203	Class I triheme cytochrome c
RSP_0115	0	10.3031	14.0616	8.94005	0.681714	0.890527	1.39869	Class I triheme cytochrome c
RSP_0115	0	8.35273	20.914	10.6489	0.470424	0.752811	1.08905	Class I triheme cytochrome c
RSP_0116	0	b.b.	14.5567	7.55528	0.315802	0.93919	2.63182	hypothetical protein
RSP_0116	0	7.66172	14.1983	7.28351	0.378534	1.07369	2.35728	hypothetical protein
RSP_0116	0	7.2554	15.1881	7.83025	0.207733	0.778701	1.22335	hypothetical protein
RSP_0117	0	b.b.	b.b.	b.b.	15.7599	0.680428	-0.373737	Cytochrome c oxidase, subunit I( EC:1.9.3.1 )
RSP_0117	0	b.b.	13.3084	b.b.	1.00569	0.955997	-1.44475	Cytochrome c oxidase, subunit I( EC:1.9.3.1 )
RSP_0117	0	10.8035	17.5865	10.7256	0.582901	1.05863	1.44732	Cytochrome c oxidase, subunit I( EC:1.9.3.1 )
RSP_0118	0	12.1031	14.0296	7.2244	0.863633	0.588724	3.67241	Cytochrome c oxidase, subunit IIc( EC:1.9.3.1 )
RSP_0118	0	b.b.	13.3957	7.80603	0.081945	0.928876	1.6176	Cytochrome c oxidase, subunit IIc( EC:1.9.3.1 )
RSP_0118	0	5.94916	17.0558	11.9275	0.117447	0.846703	0.977137	Cytochrome c oxidase, subunit IIc( EC:1.9.3.1 )
RSP_0119	0	b.b.	15.2988	8.0791	0.122263	0.968826	2.67216	PA-phosphatase related phosphoesterase
RSP_0119	0	10.5305	13.4559	10.7433	0.887505	1.15976	1.93289	PA-phosphatase related phosphoesterase
RSP_0119	0	10.5938	15.181	10.682	0.568072	0.98936	1.17659	PA-phosphatase related phosphoesterase
RSP_0122	cerR	11.1904	17.107	11.5745	0.59488	0.776264	1.94778	transcriptional regulator, LuxR family
RSP_0122	cerR	11.3473	14.7869	9.94836	0.560956	0.906271	1.81458	transcriptional regulator, LuxR family
RSP_0122	cerR	9.92476	17.7993	10.9841	0.498323	0.813608	1.68388	transcriptional regulator, LuxR family
RSP_0123	cerI	14.043	21.3507	14.5412	0.520198	0.729202	2.18872	Autoinducer synthesis protein
RSP_0123	cerI	14.0497	22.1434	14.1576	0.497189	0.584078	2.12938	Autoinducer synthesis protein
RSP_0123	cerI	14.4774	21.613	14.1283	0.472952	0.651661	1.9954	Autoinducer synthesis protein
RSP_0124	0	12.8041	20.5431	12.2593	0.614619	0.700067	1.94091	hypothetical protein
RSP_0124	0	13.0707	19.1573	13.0749	0.523158	0.647406	1.82921	hypothetical protein
RSP_0124	0	12.1482	19.6907	12.9868	0.508172	0.670152	1.53487	hypothetical protein
RSP_0125	opgG	13.115	18.5322	12.2583	0.636495	0.68052	1.87998	periplasmic glucan biosynthesis protein
RSP_0125	opgG	12.3374	19.4689	12.3206	0.548861	0.71802	1.6735	periplasmic glucan biosynthesis protein
RSP_0125	opgG	12.2913	19.2825	12.9361	0.456473	0.745114	1.37621	periplasmic glucan biosynthesis protein
RSP_0126	0	12.3898	21.4159	13.8833	0.590829	0.722551	1.74032	hypothetical protein
RSP_0126	0	13.7972	18.6018	12.5125	0.533769	0.951574	1.55134	hypothetical protein
RSP_0127	opgH	13.1017	20.24	13.1311	0.546248	0.813485	1.66498	Glycosyl transferase, family 2
RSP_0127	opgH	10.96	16.4731	11.7853	0.553513	0.791694	1.83598	Glycosyl transferase, family 2
RSP_0127	opgH	11.8782	19.8817	10.6592	0.521105	0.792267	1.65391	Glycosyl transferase, family 2
RSP_0128	opgC	b.b.	17.9464	10.5188	0.10882	0.706063	1.721	OpgC protein
RSP_0128	opgC	11.6822	17.7115	10.361	0.525409	0.748093	1.67614	OpgC protein
RSP_0128	opgC	10.5082	16.1833	11.6245	0.495335	0.658538	1.5518	OpgC protein
RSP_0129	metN	9.40686	16.1291	9.88799	0.408242	0.582716	2.51197	ABC D-methionine uptake transporter, ATPase subunit
RSP_0129	metN	9.75684	16.1212	9.88714	0.397479	0.660164	2.27364	ABC D-methionine uptake transporter, ATPase subunit
RSP_0129	metN	9.74308	16.5026	9.63469	0.365318	0.631677	2.13451	ABC D-methionine uptake transporter, ATPase subunit
RSP_0130	metI	10.3353	16.1423	10.0251	0.62743	0.648422	2.41295	ABC D-methionine uptake transporter, inner membrane subunit
RSP_0130	metI	10.5704	16.0158	11.2077	0.541284	0.740835	2.02686	ABC D-methionine uptake transporter, inner membrane subunit
RSP_0130	metI	9.6977	18.5111	10.2398	0.461847	0.595772	1.63116	ABC D-methionine uptake transporter, inner membrane subunit
RSP_0132	metQ	12.3389	18.3124	12.5565	0.525644	0.636231	2.01442	ABC D-methionine uptake transporter, substrate-binding protein
RSP_0132	metQ	11.8419	18.2856	11.9308	0.49769	0.668134	2.22749	ABC D-methionine uptake transporter, substrate-binding protein
RSP_0132	metQ	9.31647	19.1363	10.9155	0.351206	0.639952	2.20905	ABC D-methionine uptake transporter, substrate-binding protein
RSP_0133	0	8.19764	13.5549	8.00068	0.370657	0.718231	2.61511	Na+/H+ antiporter, NhaC family
RSP_0133	0	7.01533	13.3763	7.4548	0.285936	0.782124	2.22836	Na+/H+ antiporter, NhaC family
RSP_0133	0	7.78859	13.5054	7.19494	0.226339	0.715793	2.11829	Na+/H+ antiporter, NhaC family
RSP_0134	0	b.b.	13.8615	b.b.	-0.345202	1.04379	8.3819	hypothetical protein
RSP_0134	0	10.2843	13.2831	8.36663	0.591767	1.00391	1.8448	hypothetical protein
RSP_0134	0	9.1454	14.6897	8.37751	0.504255	1.04455	1.33661	hypothetical protein
RSP_0135	0	14.3848	15.7692	14.1588	0.765011	0.640644	1.08846	hypothetical protein
RSP_0135	0	b.b.	15.7862	b.b.	-6.19618	0.930446	0.174517	hypothetical protein
RSP_0135	0	9.64617	16.6932	9.81513	0.659141	0.856974	0.955514	hypothetical protein
RSP_0136	0	8.51619	17.4925	10.8386	0.85562	1.01149	1.13263	putative integrase for prophage CP-933U
RSP_0136	0	10.8335	19.9616	9.37121	0.763576	1.15748	1.1106	putative integrase for prophage CP-933U
RSP_0136	0	11.7674	20.4331	7.90792	0.616958	0.852751	1.08284	putative integrase for prophage CP-933U
RSP_0137	0	12.2695	14.6666	12.511	0.726399	0.938442	1.53603	hypothetical protein
RSP_0137	0	11.3183	18.2172	11.4377	0.676773	0.971501	1.6265	hypothetical protein
RSP_0137	0	10.6212	16.7643	10.7352	0.642574	0.915649	1.34627	hypothetical protein
RSP_0138	0	14.4313	23.9456	13.856	0.561678	0.602312	1.461	hypothetical protein
RSP_0138	0	b.b.	13.938	b.b.	0.0191365	0.806237	-12.7682	hypothetical protein
RSP_0138	0	8.26505	13.2539	6.94685	0.541821	0.652556	0.606981	hypothetical protein
RSP_0139	0	13.7132	22.8141	14.7712	0.589012	0.43785	2.39034	Ribosomal protein S6
RSP_0139	0	14.5115	21.9375	14.7037	0.564993	0.434841	2.30177	Ribosomal protein S6
RSP_0139	0	14.5282	22.7452	14.0079	0.533572	0.433399	2.24023	Ribosomal protein S6
RSP_0140	rpsR	13.8312	22.4723	14.4662	0.574387	0.442751	2.33688	30S ribosomal protein S18
RSP_0140	rpsR	13.8574	22.3281	14.1108	0.573592	0.465971	2.28567	30S ribosomal protein S18
RSP_0140	rpsR	14.1718	21.8261	14.1151	0.565253	0.501935	2.21436	30S ribosomal protein S18
RSP_0141	0	14.1367	22.8652	15.1	0.630239	0.401686	2.42087	50S ribosomal protein L9
RSP_0141	0	14.4184	22.1799	14.6894	0.566883	0.516842	2.40731	50S ribosomal protein L9
RSP_0141	0	14.8654	23.6211	14.4402	0.550329	0.401053	2.09655	50S ribosomal protein L9
RSP_0142	tig	14.0818	21.8019	13.7626	0.604515	0.565298	1.94758	trigger factor
RSP_0142	tig	13.7119	21.8261	13.8633	0.574544	0.565957	1.90285	trigger factor
RSP_0142	tig	13.6788	21.2813	14.294	0.555131	0.531523	1.78043	trigger factor
RSP_0144	0	13.0272	12.2224	13.1684	0.799126	0.654172	1.07451	0
RSP_0144	0	7.72211	18.307	8.17497	0.450056	0.86039	2.38663	0
RSP_0144	0	5.92025	13.0383	7.58319	0.118485	0.66337	2.0294	0
RSP_0145	0	12.7367	17.2949	12.9037	0.656004	0.775755	1.3815	0
RSP_0145	0	10.5029	16.8459	9.8061	0.627244	0.970362	1.65	0
RSP_0145	0	9.88484	17.1556	10.3151	0.510158	0.836971	1.485	0
RSP_0146	glnB	12.3906	19.387	12.6196	0.513939	0.522133	1.58926	Nitrogen regulatory protein P-II
RSP_0146	glnB	12.6431	18.9333	12.472	0.458984	0.619604	1.48889	Nitrogen regulatory protein P-II
RSP_0146	glnB	12.7538	18.1656	12.2272	0.428572	0.55468	1.4682	Nitrogen regulatory protein P-II
RSP_0147	glnA	12.5224	20.8345	13.5768	0.480768	0.464087	1.88733	Glutamine synthetase class-I( EC:6.3.1.2 )
RSP_0147	glnA	12.4311	20.4615	13.0246	0.473427	0.508294	1.88019	Glutamine synthetase class-I( EC:6.3.1.2 )
RSP_0147	glnA	13.6655	19.893	12.5841	0.439158	0.485259	1.77704	Glutamine synthetase class-I( EC:6.3.1.2 )
RSP_0148	0	12.9853	17.96	12.1446	0.630177	0.734619	1.59715	Signal transduction histidine kinase( EC:2.7.3.- )
RSP_0148	0	12.0593	19.8405	12.9742	0.576337	0.895034	1.572	Signal transduction histidine kinase( EC:2.7.3.- )
RSP_0148	0	11.8027	18.4594	11.8539	0.494494	0.800378	1.76276	Signal transduction histidine kinase( EC:2.7.3.- )
RSP_0149	0	13.115	19.2591	12.7294	0.536129	0.782779	1.96277	CheY-like receiver protein( EC:2.7.3.- )
RSP_0149	0	12.1404	19.8116	13.0442	0.528377	0.765024	1.95324	CheY-like receiver protein( EC:2.7.3.- )
RSP_0149	0	12.6277	18.4398	12.1627	0.498024	0.814615	1.83327	CheY-like receiver protein( EC:2.7.3.- )
RSP_0150	0	b.b.	16.6901	10.1134	0.837255	0.662059	2.62347	chase sensor signal transducdtion histidine kinase( EC:2.7.3.- )
RSP_0150	0	11.6798	18.1676	11.0214	0.470769	0.665666	2.31728	chase sensor signal transducdtion histidine kinase( EC:2.7.3.- )
RSP_0150	0	10.9196	18.3604	11.8362	0.401689	0.750367	2.16841	chase sensor signal transducdtion histidine kinase( EC:2.7.3.- )
RSP_0151	0	b.b.	12.3462	b.b.	-0.123892	0.877026	-0.423191	hypothetical protein
RSP_0151	0	8.74126	17.3995	8.99228	0.590771	0.853223	1.64326	hypothetical protein
RSP_0151	0	9.1868	12.6448	8.96917	0.451438	0.78463	1.20439	hypothetical protein
RSP_0152	0	9.25678	16.2836	9.73815	0.455816	0.578696	2.60151	P-loop ATPase
RSP_0152	0	9.66652	16.187	8.98418	0.389083	0.811977	1.70571	P-loop ATPase
RSP_0152	0	7.3745	12.7878	7.67905	0.383458	0.814886	1.60065	P-loop ATPase
RSP_0153	0	9.32995	13.8521	8.95161	0.537549	0.78834	1.82046	hypothetical protein
RSP_0153	0	8.18144	14.3709	9.51166	0.458088	0.753935	1.66455	hypothetical protein
RSP_0153	0	9.53924	14.514	9.50031	0.41524	0.553131	1.50524	hypothetical protein
RSP_0154	0	11.4528	17.6476	11.5578	0.583617	0.74782	1.66062	3-hydroxyisobutyrate dehydrogenase( EC:1.1.1.31 )
RSP_0154	0	11.3136	17.1773	11.2623	0.527757	0.93067	1.45415	3-hydroxyisobutyrate dehydrogenase( EC:1.1.1.31 )
RSP_0154	0	11.6058	17.3342	11.4619	0.485246	0.865779	1.4223	3-hydroxyisobutyrate dehydrogenase( EC:1.1.1.31 )
RSP_0155	0	13.2793	19.7975	12.1673	0.673368	0.992492	1.60808	enoyl-CoA hydratase( EC:4.2.1.17 )
RSP_0155	0	12.2029	17.2466	13.342	0.55093	1.04681	1.28963	enoyl-CoA hydratase( EC:4.2.1.17 )
RSP_0155	0	11.4383	18.7883	11.5418	0.553692	0.991562	1.4662	enoyl-CoA hydratase( EC:4.2.1.17 )
RSP_0156	0	14.1311	21.7987	13.846	0.563939	0.864628	1.58033	Acyl-CoA dehydrogenase( EC:1.3.99.2 )
RSP_0156	0	13.9641	18.0018	13.9014	0.508641	1.06529	1.44831	Acyl-CoA dehydrogenase( EC:1.3.99.2 )
RSP_0156	0	11.7882	21.2862	11.8469	0.523777	0.696613	1.65083	Acyl-CoA dehydrogenase( EC:1.3.99.2 )
RSP_0157	0	12.4476	12.1045	12.7336	0.912818	1.31699	0.806989	Beta-mannanase( EC:3.2.1.4 )
RSP_0157	0	10.9905	15.4429	11.3102	0.848106	1.01034	1.04889	Beta-mannanase( EC:3.2.1.4 )
RSP_0157	0	7.18587	14.1421	7.7162	0.77496	1.1582	0.975685	Beta-mannanase( EC:3.2.1.4 )
RSP_0158	0	b.b.	15.4362	b.b.	1.77307	1.07678	0.830374	cellulose synthase-like protein( EC:2.4.1.12 )
RSP_0158	0	8.07177	b.b.	9.41101	0.483112	1.07902	1.35757	cellulose synthase-like protein( EC:2.4.1.12 )
RSP_0158	0	9.29367	15.1585	8.14359	0.446793	0.944002	1.12839	cellulose synthase-like protein( EC:2.4.1.12 )
RSP_0159	galE-2	10.9883	15.5039	7.02939	0.78317	0.942822	2.51976	UDP-glucose 4-epimerase( EC:5.1.3.2 )
RSP_0159	galE-2	8.52953	14.1124	9.66265	0.486098	0.799253	1.28309	UDP-glucose 4-epimerase( EC:5.1.3.2 )
RSP_0159	galE-2	9.44224	15.8371	11.2384	0.463893	0.6699	1.02586	UDP-glucose 4-epimerase( EC:5.1.3.2 )
RSP_0160	0	b.b.	b.b.	b.b.	1.00858	-0.0449585	1.86297	NAD-dependent epimerase/dehydratase family protein( EC:4.2.1.46 )
RSP_0160	0	b.b.	11.4517	b.b.	0.670741	0.692846	1.27139	NAD-dependent epimerase/dehydratase family protein( EC:4.2.1.46 )
RSP_0160	0	b.b.	12.9931	7.02487	0.15362	0.829905	0.907665	NAD-dependent epimerase/dehydratase family protein( EC:4.2.1.46 )
RSP_0161	0	12.9552	20.1975	12.8807	0.492476	0.673692	1.82454	Spermidine/putrescine-binding periplasmic protein
RSP_0161	0	13.494	20.2878	13.3909	0.475022	0.632849	1.81213	Spermidine/putrescine-binding periplasmic protein
RSP_0161	0	11.6978	17.8639	11.8013	0.481839	0.650393	1.80337	Spermidine/putrescine-binding periplasmic protein
RSP_0162	0	12.7199	16.3199	12.5986	0.550545	1.31513	1.53446	hypothetical protein
RSP_0162	0	b.b.	18.2061	10.6433	0.245307	1.16366	1.55134	hypothetical protein
RSP_0162	0	11.7729	17.8521	11.6915	0.559965	1.22341	1.40321	hypothetical protein
RSP_0163	0	10.0272	15.0559	9.37401	0.525966	0.676029	2.1545	putative iron(III) ABC transporter, fused inner membrane subunits
RSP_0163	0	8.00145	15.9959	10.2891	0.487683	0.674831	1.87661	putative iron(III) ABC transporter, fused inner membrane subunits
RSP_0163	0	9.16581	14.3494	8.51073	0.412942	0.901744	1.44862	putative iron(III) ABC transporter, fused inner membrane subunits
RSP_0164	0	12.0081	17.6295	12.2402	0.580469	0.722725	1.80458	hypothetical protein
RSP_0164	0	11.829	22.2126	10.9886	0.614562	0.714254	1.82273	hypothetical protein
RSP_0164	0	10.8095	17.2964	11.8124	0.565969	0.716562	1.59925	hypothetical protein
RSP_0165	0	11.225	17.3661	10.0485	0.776349	0.641794	1.9142	hypothetical protein
RSP_0165	0	10.3749	16.7577	10.792	0.68553	0.544696	1.81586	hypothetical protein
RSP_0165	0	9.84251	18.5508	11.2805	0.646495	0.916093	1.26271	hypothetical protein
RSP_0166	dksA	15.4978	20.6552	13.6883	0.546426	1.09485	1.75098	DnaK suppressor protein
RSP_0166	dksA	13.6506	21.145	13.5334	0.498854	0.918285	1.61625	DnaK suppressor protein
RSP_0166	dksA	13.4754	20.3916	15.3117	0.491528	0.946275	1.51527	DnaK suppressor protein
RSP_0167	0	10.8177	17.1468	11.58	0.590185	0.800802	1.75285	hypothetical protein
RSP_0167	0	11.4229	17.7987	10.4012	0.530183	0.72774	1.71033	hypothetical protein
RSP_0167	0	11.5993	17.6424	11.6062	0.526815	0.775372	1.62474	hypothetical protein
RSP_0169	0	b.b.	14.1246	8.78593	0.991628	0.916294	1.95723	Na+/solute symporter
RSP_0169	0	8.63273	13.6843	7.44088	0.426384	0.949112	1.91819	Na+/solute symporter
RSP_0169	0	7.51414	10.7859	7.84333	0.397205	2.79703	1.8478	Na+/solute symporter
RSP_0170	0	12.7372	16.2718	12.807	0.758106	0.689441	1.14197	hypothetical protein
RSP_0170	0	b.b.	14.5131	b.b.	1.36453	0.930274	1.55771	hypothetical protein
RSP_0170	0	8.70753	b.b.	8.89595	0.466885	0.411234	1.74981	hypothetical protein
RSP_0171	0	10.7864	17.6682	9.97803	0.587535	0.976052	1.7076	Response regulator receiver protein
RSP_0171	0	10.7865	16.469	10.7469	0.57755	1.00761	1.57419	Response regulator receiver protein
RSP_0171	0	10.0562	16.2239	10.855	0.533734	1.14411	1.52049	Response regulator receiver protein
RSP_0172	0	14.7296	17.0227	14.6116	0.577161	0.800669	1.45359	Predicted transcriptional regulators
RSP_0172	0	10.1787	15.5575	11.1979	0.660014	0.968846	1.74356	Predicted transcriptional regulators
RSP_0172	0	11.0884	24.078	10.2996	0.502659	0.667588	1.37036	Predicted transcriptional regulators
RSP_0173	0	13.0149	19.8721	12.08	0.534513	0.701996	1.81103	2-keto-4-pentenoate hydratase/2-oxohepta-3-ene-1 7-dioic acid hydratase( EC:4.1.1.- )
RSP_0173	0	11.2334	19.1768	13.0819	0.521172	0.750858	1.79023	2-keto-4-pentenoate hydratase/2-oxohepta-3-ene-1 7-dioic acid hydratase( EC:4.1.1.- )
RSP_0173	0	10.709	17.7353	11.1685	0.487415	0.771686	1.93293	2-keto-4-pentenoate hydratase/2-oxohepta-3-ene-1 7-dioic acid hydratase( EC:4.1.1.- )
RSP_0174	ucpA	b.b.	15.7309	8.8875	0.667532	0.778594	2.71029	short-chain dehydrogenase( EC:1.- )
RSP_0174	ucpA	10.494	16.9495	10.4677	0.488579	0.609074	1.86209	short-chain dehydrogenase( EC:1.- )
RSP_0174	ucpA	10.4984	16.739	10.6077	0.48155	0.765727	1.67667	short-chain dehydrogenase( EC:1.- )
RSP_0175	0	b.b.	13.1175	8.46157	-0.6227	1.01472	2.25562	Lactate dehydrogenase and related dehydrogenase
RSP_0175	0	10.5341	14.1414	10.1453	0.570333	0.767419	1.64136	Lactate dehydrogenase and related dehydrogenase
RSP_0175	0	9.98926	16.1123	10.4672	0.554425	1.07561	1.27515	Lactate dehydrogenase and related dehydrogenase
RSP_0176	0	b.b.	12.9327	b.b.	-0.872406	0.89132	0.418422	dihydroxy-acid dehydratase( EC:4.2.1.9 )
RSP_0176	0	10.3051	14.3533	8.71093	0.578781	1.00159	1.69731	dihydroxy-acid dehydratase( EC:4.2.1.9 )
RSP_0176	0	8.84115	16.2499	10.7512	0.468536	0.943473	1.38616	dihydroxy-acid dehydratase( EC:4.2.1.9 )
RSP_0177	0	9.24528	16.1671	9.78151	0.521374	1.11916	1.8235	FAD/FMN-containing dehydrogenase( EC:1.1.2.4 )
RSP_0177	0	10.0136	14.8273	9.30332	0.422568	0.910299	1.56006	FAD/FMN-containing dehydrogenase( EC:1.1.2.4 )
RSP_0177	0	9.44377	14.78	9.04134	0.413102	0.924152	1.40868	FAD/FMN-containing dehydrogenase( EC:1.1.2.4 )
RSP_0179	0	10.3382	16.5972	10.7741	0.566844	0.827504	1.87256	ABC-type nitrate/sulfonate/bicarbonate transport systems, periplasmic components TauA
RSP_0179	0	10.9751	16.5752	11.0411	0.544837	0.815661	1.67639	ABC-type nitrate/sulfonate/bicarbonate transport systems, periplasmic components TauA
RSP_0179	0	10.6852	17.0191	10.6802	0.524713	0.761672	1.6307	ABC-type nitrate/sulfonate/bicarbonate transport systems, periplasmic components TauA
RSP_0180	0	b.b.	13.8857	b.b.	12.7958	0.717719	-29.9469	ABC nitrate/sulfonate/bicarbonate transporter, inner membrane subunit
RSP_0180	0	b.b.	b.b.	8.01114	0.132055	-2.47258	1.59091	ABC nitrate/sulfonate/bicarbonate transporter, inner membrane subunit
RSP_0180	0	8.08128	13.5852	7.51032	0.452475	0.746678	1.35097	ABC nitrate/sulfonate/bicarbonate transporter, inner membrane subunit
RSP_0181	0	10.716	14.8007	8.72878	0.691544	0.910172	1.62786	ABC nitrate/sulfonate/bicarbonate transporter, inner membrane subunit
RSP_0181	0	10.6462	17.2997	11.0597	0.549928	0.723979	1.33699	ABC nitrate/sulfonate/bicarbonate transporter, inner membrane subunit
RSP_0181	0	8.67114	12.4502	10.8305	0.394493	0.266508	1.17495	ABC nitrate/sulfonate/bicarbonate transporter, inner membrane subunit
RSP_0182	0	9.96296	15.394	9.65059	0.720709	0.887295	1.28124	0
RSP_0182	0	9.45351	12.3864	9.61323	0.453402	0.851501	1.21892	0
RSP_0182	0	7.02634	20.3878	6.48613	0.376369	0.947523	1.18511	0
RSP_0183	dht	10.1148	15.1257	11.225	0.617029	1.28894	1.78387	dihydropyrimidinase( EC:3.5.2.2 )
RSP_0183	dht	10.8234	18.6813	10.8173	0.527309	0.826142	1.67595	dihydropyrimidinase( EC:3.5.2.2 )
RSP_0183	dht	11.3355	16.5911	10.2195	0.489291	1.00907	1.43406	dihydropyrimidinase( EC:3.5.2.2 )
RSP_0184	0	11.5651	15.9885	10.5865	0.685807	0.954694	1.70022	N-carbamoyl-L-amino acid amidohydrolase( EC:3.5.1.6 )
RSP_0184	0	10.5797	16.7121	10.6764	0.505318	0.963722	1.62889	N-carbamoyl-L-amino acid amidohydrolase( EC:3.5.1.6 )
RSP_0184	0	10.749	16.4206	11.4411	0.452471	1.00421	1.29656	N-carbamoyl-L-amino acid amidohydrolase( EC:3.5.1.6 )
RSP_0185	0	10.4007	16.304	9.86763	0.594849	0.95659	1.46665	Transcriptional regulator, TetR family
RSP_0185	0	9.50735	21.1435	9.47156	0.542085	0.735603	1.3725	Transcriptional regulator, TetR family
RSP_0185	0	9.02237	11.7219	9.35665	0.536683	1.18854	1.20198	Transcriptional regulator, TetR family
RSP_0186	0	12.3404	11.9066	7.63186	0.610388	1.8374	2.98702	Transcriptional regulator, TetR family
RSP_0186	0	b.b.	14.6065	8.31057	-0.539536	0.977719	2.08732	Transcriptional regulator, TetR family
RSP_0186	0	8.34246	20.4427	11.8749	0.317544	0.905387	1.2499	Transcriptional regulator, TetR family
RSP_0187	0	12.5929	13.4539	12.6452	0.609296	1.14213	1.45175	dihydropyrimidine dehydrogenase( EC:1.3.1.2 )
RSP_0187	0	b.b.	20.5411	b.b.	0.606826	1.0551	0.866088	dihydropyrimidine dehydrogenase( EC:1.3.1.2 )
RSP_0187	0	8.70033	13.5367	8.49832	0.393412	0.976948	1.46418	dihydropyrimidine dehydrogenase( EC:1.3.1.2 )
RSP_0188	0	13.2333	18.7478	12.5407	0.675601	0.72958	1.53695	Uncharacterized membrane-associated protein
RSP_0188	0	12.4035	17.0413	13.1681	0.635631	0.886908	1.39341	Uncharacterized membrane-associated protein
RSP_0188	0	11.7801	18.3252	11.6097	0.55587	0.84645	1.48657	Uncharacterized membrane-associated protein
RSP_0189	0	12.2555	18.5938	11.049	0.538544	0.949605	1.84758	NADPH-dependent glutamate synthase beta chain and related oxidoreductase( EC:1.4.1.13 )
RSP_0189	0	11.4834	16.1716	11.2066	0.485218	1.24032	1.57315	NADPH-dependent glutamate synthase beta chain and related oxidoreductase( EC:1.4.1.13 )
RSP_0189	0	11.0314	19.7222	11.9832	0.474236	1.04377	1.48128	NADPH-dependent glutamate synthase beta chain and related oxidoreductase( EC:1.4.1.13 )
RSP_0190	accB	13.4897	19.4044	12.7216	0.593461	0.580628	1.95335	Biotin carboxyl carrier protein, AccB
RSP_0190	accB	12.6749	22.6725	15.7181	0.552768	0.809626	1.87536	Biotin carboxyl carrier protein, AccB
RSP_0190	accB	15.7333	19.7147	13.5509	0.495778	0.695104	1.78088	Biotin carboxyl carrier protein, AccB
RSP_0191	accC	12.025	18.8684	12.1846	0.575056	0.664571	1.94762	acetyl-CoA carboxylase( EC:6.3.4.14 )
RSP_0191	accC	11.7798	15.2454	12.1231	0.594963	0.822136	1.87682	acetyl-CoA carboxylase( EC:6.3.4.14 )
RSP_0191	accC	10.714	19.1328	10.7789	0.559527	0.714357	1.94278	acetyl-CoA carboxylase( EC:6.3.4.14 )
RSP_0192	aat	10.6818	14.882	6.7191	0.63548	0.813398	4.07331	possible leucyl/phenylalanyl-tRNA--protein transferase( EC:2.3.2.6 )
RSP_0192	aat	9.16364	16.7051	10.8962	0.607301	0.807596	1.57759	possible leucyl/phenylalanyl-tRNA--protein transferase( EC:2.3.2.6 )
RSP_0192	aat	7.40289	13.5245	9.11031	0.302969	0.794489	1.21985	possible leucyl/phenylalanyl-tRNA--protein transferase( EC:2.3.2.6 )
RSP_0193	0	11.2757	17.3184	11.0108	0.553966	0.857964	1.9811	hypothetical protein
RSP_0193	0	11.7657	18.3359	11.914	0.548625	0.812667	1.93785	hypothetical protein
RSP_0193	0	10.9194	17.1154	11.3727	0.539215	0.897223	1.89245	hypothetical protein
RSP_0194	0	12.9093	19.1527	13.2065	0.696631	0.838691	1.65422	possible ABC transporter, substrate-binding protein
RSP_0194	0	13.1982	19.5432	12.9238	0.628691	0.716968	1.59487	possible ABC transporter, substrate-binding protein
RSP_0194	0	11.7591	19.2961	11.7899	0.572322	0.846265	1.88779	possible ABC transporter, substrate-binding protein
RSP_0195	0	12.6459	20.0787	13.3082	0.625017	0.81852	2.02389	NADH-ubiquinone oxidoreductase( EC:1.6.99.3 )
RSP_0195	0	13.0546	19.5081	13.2412	0.613493	0.869747	1.85672	NADH-ubiquinone oxidoreductase( EC:1.6.99.3 )
RSP_0195	0	13.1696	21.1594	12.9295	0.581674	0.788374	1.77932	NADH-ubiquinone oxidoreductase( EC:1.6.99.3 )
RSP_0196	clpX	13.1094	20.0117	12.8245	0.545831	1.05021	1.97721	ATP-dependent protease ATP-binding subunit
RSP_0196	clpX	14.3683	21.4499	14.4717	0.539633	0.809688	1.93862	ATP-dependent protease ATP-binding subunit
RSP_0196	clpX	11.2757	19.5524	13.2493	0.48516	1.0944	1.866	ATP-dependent protease ATP-binding subunit
RSP_0197	clpP	12.8446	19.8044	12.2952	0.566822	1.03655	1.79609	Protease subunit of ATP-dependent Clp protease( EC:3.4.21.92 )
RSP_0197	clpP	12.9732	19.9705	12.9385	0.530385	1.00314	1.70814	Protease subunit of ATP-dependent Clp protease( EC:3.4.21.92 )
RSP_0197	clpP	b.b.	19.1281	13.1095	0.291871	0.987412	1.705	Protease subunit of ATP-dependent Clp protease( EC:3.4.21.92 )
RSP_0198	0	13.5702	15.1366	13.3023	0.816314	0.938493	1.11376	Phosphatidylglycerophosphate synthase
RSP_0198	0	b.b.	14.4505	b.b.	-0.629753	0.76424	-17.653	Phosphatidylglycerophosphate synthase
RSP_0198	0	8.02328	7.48372	8.4905	0.417432	2.41996	2.02281	Phosphatidylglycerophosphate synthase
RSP_0200	0	13.639	15.7059	13.1392	0.739682	0.775604	1.0666	ABC transporter, periplasmic binding protein
RSP_0200	0	9.66377	22.2496	10.3809	0.558034	0.971966	1.73534	ABC transporter, periplasmic binding protein
RSP_0200	0	10.1307	14.9104	9.54225	0.498443	1.12367	1.69366	ABC transporter, periplasmic binding protein
RSP_0201	0	8.35994	14.8595	8.01465	0.531613	0.875798	2.44477	ABC transporter, fused inner membrane subunits
RSP_0201	0	8.13903	13.7736	8.54446	0.291567	0.746731	1.84141	ABC transporter, fused inner membrane subunits
RSP_0201	0	6.52432	13.3871	7.2856	0.171138	0.952821	1.75547	ABC transporter, fused inner membrane subunits
RSP_0202	0	b.b.	11.2428	b.b.	-0.908296	0.733693	-65.8221	hypothetical protein
RSP_0202	0	8.66952	14.2951	8.60386	0.457275	0.970109	1.32348	hypothetical protein
RSP_0202	0	6.93586	14.902	6.88361	0.445901	0.756483	1.14358	hypothetical protein
RSP_0203	0	9.35262	12.9529	8.53017	0.483856	0.898636	2.0555	signal transduction kinase protein( EC:2.7.3.- )
RSP_0203	0	9.29927	14.2789	9.36137	0.423734	0.985299	1.84397	signal transduction kinase protein( EC:2.7.3.- )
RSP_0203	0	8.55053	14.3875	9.59867	0.403069	1.06224	1.75929	signal transduction kinase protein( EC:2.7.3.- )
RSP_0204	0	14.54	20.9333	14.6547	0.604613	1.14413	1.58262	metallo-beta-lactamase family protein( EC:3.1.2.6 )
RSP_0204	0	9.59848	11.3735	7.96331	0.487558	0.643875	1.76251	metallo-beta-lactamase family protein( EC:3.1.2.6 )
RSP_0204	0	7.48911	17.0912	8.99793	0.255931	0.969029	1.42733	metallo-beta-lactamase family protein( EC:3.1.2.6 )
RSP_0205	0	13.2128	16.7298	12.3997	0.611816	1.27469	1.72186	hypothetical protein
RSP_0205	0	12.0112	17.7619	13.2138	0.604272	0.951628	1.59171	hypothetical protein
RSP_0205	0	b.b.	19.4889	10.3621	-0.513871	0.86972	2.18824	hypothetical protein
RSP_0206	0	b.b.	14.4191	5.73219	1.14993	0.78349	29.7703	hypothetical protein
RSP_0206	0	9.30116	14.9666	9.55966	0.64833	0.653887	1.58233	hypothetical protein
RSP_0206	0	9.71427	14.7183	9.33551	0.539049	0.990989	1.1812	hypothetical protein
RSP_0207	0	b.b.	16.193	b.b.	0.0826995	0.930834	3.12665	hypothetical protein
RSP_0207	0	b.b.	16.4919	5.40097	-0.0771843	0.763847	2.03147	hypothetical protein
RSP_0207	0	8.8474	16.636	6.18598	0.394358	0.722015	1.79268	hypothetical protein
RSP_0208	0	b.b.	12.5358	b.b.	6.83377	1.22033	0.87181	hypothetical protein
RSP_0208	0	b.b.	8.73694	6.60286	0.215922	4.54241	2.00034	hypothetical protein
RSP_0208	0	b.b.	11.5886	5.76566	-2.97332	1.11552	0.611155	hypothetical protein
RSP_0209	0	b.b.	13.8313	b.b.	0.0690789	1.31473	0.392916	possible prophage Lp3 protein 18
RSP_0209	0	9.24057	14.5579	b.b.	0.531349	0.984363	-2.5256	possible prophage Lp3 protein 18
RSP_0209	0	8.68171	11.5748	9.23029	0.397836	2.16553	1.2882	possible prophage Lp3 protein 18
RSP_0211	0	b.b.	12.9329	4.47155	-0.309811	0.628164	2.075	hypothetical protein
RSP_0211	0	8.02305	13.9807	7.79183	0.485535	0.831963	0.998938	hypothetical protein
RSP_0211	0	7.34519	14.2505	7.8534	0.455425	0.862721	0.824737	hypothetical protein
RSP_0212	0	12.3137	14.1738	13.3323	0.817531	0.844395	1.05716	HNH nuclease
RSP_0212	0	b.b.	14.4687	b.b.	-0.135981	1.01354	0.055964	HNH nuclease
RSP_0212	0	8.20537	15.675	7.63175	0.492251	1.09857	0.847644	HNH nuclease
RSP_0213	0	13.0458	20.7636	13.0094	0.652311	0.897667	1.33026	Phage terminase-like protein large subunit
RSP_0213	0	b.b.	13.701	b.b.	0.471264	0.583469	8.65056	Phage terminase-like protein large subunit
RSP_0213	0	9.46068	18.1399	8.8291	0.477414	0.814094	1.41764	Phage terminase-like protein large subunit
RSP_0214	0	b.b.	13.4343	8.5934	-0.0215876	0.827859	1.55472	possible uncharacterized phage protein
RSP_0214	0	7.38306	13.4127	7.22142	0.947183	1.27858	1.06553	possible uncharacterized phage protein
RSP_0214	0	9.12082	12.3638	7.61666	0.49075	0.524748	1.04311	possible uncharacterized phage protein
RSP_0215	0	b.b.	12.4728	b.b.	0.583096	1.00138	0.614097	hypothetical protein
RSP_0215	0	7.14166	11.0355	8.39074	0.659114	0.267495	1.94582	hypothetical protein
RSP_0215	0	9.2925	20.1253	7.50047	0.363858	0.777985	0.935501	hypothetical protein
RSP_0216	0	b.b.	13.8268	b.b.	0.101942	0.87838	-2.02341	hypothetical protein
RSP_0216	0	8.66091	14.5768	9.32179	0.435608	0.983406	1.29174	hypothetical protein
RSP_0216	0	6.57216	16.9941	7.92462	0.224769	1.04728	0.983604	hypothetical protein
RSP_0217	int	11.2765	14.7165	9.12479	0.673085	1.02345	1.91389	possible phage-related integrase
RSP_0217	int	9.00068	14.4815	8.86628	0.628235	0.768117	1.50946	possible phage-related integrase
RSP_0217	int	9.32831	16.2912	11.1556	0.46274	0.821967	1.28021	possible phage-related integrase
RSP_0218	mcpM	b.b.	12.4896	b.b.	-0.0762763	1.294	-3.24034	methyl accepting chemotaxis protein
RSP_0218	mcpM	b.b.	12.4789	8.56078	-0.462156	0.990421	3.00781	methyl accepting chemotaxis protein
RSP_0218	mcpM	8.54212	14.2545	6.57357	0.160158	0.515748	1.86979	methyl accepting chemotaxis protein
RSP_0219	0	b.b.	11.8915	b.b.	334.592	0.352063	0.543166	hypothetical protein
RSP_0219	0	8.81438	b.b.	8.64854	0.485792	3.76768	1.78408	hypothetical protein
RSP_0219	0	8.82195	14.8905	8.70154	0.438917	0.870871	1.23552	hypothetical protein
RSP_0220	0	11.9948	17.9727	12.1553	0.550665	0.663386	1.79846	hypothetical protein
RSP_0220	0	9.90464	18.9431	10.7932	0.418731	0.667785	1.92059	hypothetical protein
RSP_0221	0	10.2803	14.2279	9.64528	0.513901	0.656649	1.8856	plasma membrane H+-transporting two-sector ATPase, C subunit
RSP_0221	0	9.63499	15.0838	9.63221	0.504272	0.896604	1.57527	plasma membrane H+-transporting two-sector ATPase, C subunit
RSP_0221	0	9.72901	16.0282	10.1807	0.397173	0.860105	1.51269	plasma membrane H+-transporting two-sector ATPase, C subunit
RSP_0223	0	b.b.	15.6702	8.86334	-0.956269	0.56671	2.74616	hypothetical protein
RSP_0223	0	9.41673	12.7872	8.48417	0.467114	0.728886	1.63501	hypothetical protein
RSP_0223	0	8.29002	14.8448	9.35151	0.26816	0.668787	1.38287	hypothetical protein
RSP_0224	0	9.71454	14.5123	9.17327	0.559397	1.08785	1.46603	ATP-dependent helicase( EC:3.6.1.- )
RSP_0224	0	9.58974	14.5726	9.86039	0.537557	0.716269	1.20421	ATP-dependent helicase( EC:3.6.1.- )
RSP_0224	0	9.38164	14.708	9.40716	0.456579	0.695211	1.15519	ATP-dependent helicase( EC:3.6.1.- )
RSP_0226	0	b.b.	8.71456	b.b.	12.3043	1.23837	1.0962	Naringenin-chalcone synthase( EC:2.3.1.74 )
RSP_0226	0	b.b.	14.8045	b.b.	-0.750134	1.20194	-0.276754	Naringenin-chalcone synthase( EC:2.3.1.74 )
RSP_0226	0	11.0858	9.20523	11.0566	0.686515	0.217236	1.2784	Naringenin-chalcone synthase( EC:2.3.1.74 )
RSP_0227	0	b.b.	14.8489	b.b.	0.509019	0.993976	-0.50589	hypothetical protein
RSP_0227	0	b.b.	10.2594	9.44749	0.241105	15.3478	1.70447	hypothetical protein
RSP_0227	0	9.71734	18.5186	6.36738	0.481962	1.04046	0.69292	hypothetical protein
RSP_0228	hmuS	11.2073	15.0752	9.52978	0.862178	1.00407	1.14422	putative hemin transport protein
RSP_0228	hmuS	11.0698	15.876	10.5852	0.679736	1.02693	1.09995	putative hemin transport protein
RSP_0228	hmuS	9.73617	19.4967	11.371	0.597481	1.28756	0.857288	putative hemin transport protein
RSP_0229	0	12.7024	19.3867	13.0088	0.701032	1.14922	1.1797	multidrug efflux pump, MF Superfamily
RSP_0229	0	b.b.	15.0715	7.80655	-0.217396	0.824976	4.91876	multidrug efflux pump, MF Superfamily
RSP_0229	0	6.41154	b.b.	6.97909	0.152627	-1.26039	2.29803	multidrug efflux pump, MF Superfamily
RSP_0230	0	9.63299	15.4737	10.3881	0.641017	1.05915	2.02892	Neutral zinc metallopeptidase( EC:3.4.24.- )
RSP_0230	0	10.842	15.5426	10.7456	0.519729	0.878989	1.93325	Neutral zinc metallopeptidase( EC:3.4.24.- )
RSP_0230	0	10.2571	19.2169	9.8149	0.516672	0.87904	1.59286	Neutral zinc metallopeptidase( EC:3.4.24.- )
RSP_0231	motB	14.7033	13.5965	15.118	0.553264	0.495463	1.78342	flagellar MotB protein
RSP_0231	motB	9.08811	16.0244	8.3365	0.145655	0.571131	2.00511	flagellar MotB protein
RSP_0231	motB	9.96112	20.8603	8.77285	0.128687	0.884606	1.82576	flagellar MotB protein
RSP_0233	motA	15.8579	17.557	16.3388	0.422263	0.710235	2.97404	Flagellar motor protein MotA
RSP_0233	motA	11.2136	13.0317	8.0314	0.257208	0.412049	2.31782	Flagellar motor protein MotA
RSP_0233	motA	9.26565	20.4972	9.86445	0.109596	0.886615	1.72654	Flagellar motor protein MotA
RSP_0234	tlpL	8.2272	10.8389	7.54736	0.573806	0.84746	3.08933	TlpL, putative cytoplasmic chemoreceptor
RSP_0234	tlpL	6.3652	b.b.	7.86629	0.235493	-3.5421	2.60918	TlpL, putative cytoplasmic chemoreceptor
RSP_0234	tlpL	5.74077	17.6068	4.89089	0.0676887	0.857975	0.255549	TlpL, putative cytoplasmic chemoreceptor
RSP_0235	moaA	12.5992	16.807	12.5568	0.739141	1.08313	1.24898	molybdenum cofactor biosynthesis protein A
RSP_0235	moaA	11.6571	17.5032	11.3336	0.536962	1.25126	1.77884	molybdenum cofactor biosynthesis protein A
RSP_0235	moaA	11.3148	19.4583	11.5964	0.503411	0.975704	1.62453	molybdenum cofactor biosynthesis protein A
RSP_0236	0	10.8589	17.7762	11.3622	0.624924	1.01692	1.54579	AgaE protein
RSP_0236	0	11.6094	17.8324	10.466	0.601633	1.11686	1.49195	AgaE protein
RSP_0236	0	10.4763	16.0634	10.8378	0.543138	1.15573	1.36151	AgaE protein
RSP_0237	argE	12.1217	21.5697	12.0056	0.621457	0.875895	1.61188	acetylornithine deacetylase( EC:3.5.1.16 )
RSP_0237	argE	b.b.	15.9698	8.92321	-13.4224	1.17399	1.75241	acetylornithine deacetylase( EC:3.5.1.16 )
RSP_0237	argE	9.8601	14.9201	9.9861	0.630912	1.19794	1.50725	acetylornithine deacetylase( EC:3.5.1.16 )
RSP_0238	0	12.3211	19.678	12.2584	0.855964	1.18996	1.07297	hypothetical protein
RSP_0238	0	10.5308	20.295	7.97254	0.625801	1.26487	1.8089	hypothetical protein
RSP_0238	0	7.6866	11.5196	10.1925	0.270444	0.829318	1.32281	hypothetical protein
RSP_0239	PntB	13.623	19.4798	12.5793	0.584639	0.695055	1.86995	Pyridine nucleotide transhydrogenase beta subunit( EC:1.6.1.2 )
RSP_0239	PntB	12.8621	20.1592	12.9759	0.574247	0.718856	1.85398	Pyridine nucleotide transhydrogenase beta subunit( EC:1.6.1.2 )
RSP_0239	PntB	12.1761	20.7895	13.7722	0.562781	0.66265	1.71554	Pyridine nucleotide transhydrogenase beta subunit( EC:1.6.1.2 )
RSP_0240	pntA	12.1401	18.7277	12.2373	0.526827	0.737381	1.9146	NAD(P) transhydrogenase subunit alpha( EC:1.6.1.2 )
RSP_0240	pntA	9.13279	18.6233	11.3382	0.357273	0.748799	1.95036	NAD(P) transhydrogenase subunit alpha( EC:1.6.1.2 )
RSP_0240	pntA	8.77612	17.4093	10.6679	0.294865	0.740308	1.9438	NAD(P) transhydrogenase subunit alpha( EC:1.6.1.2 )
RSP_0241	0	13.5163	13.4782	13.247	0.656159	1.06641	1.24015	Putative protein-S-isoprenylcysteine methyltransferase
RSP_0241	0	9.96232	15.1079	8.83504	0.522179	1.15682	1.59275	Putative protein-S-isoprenylcysteine methyltransferase
RSP_0241	0	8.97917	13.9352	10.0322	0.401482	2.07244	1.52998	Putative protein-S-isoprenylcysteine methyltransferase
RSP_0242	0	10.9061	15.2562	10.0897	0.69136	0.7427	1.83324	probable kyurenine hydrolase( EC:3.7.1.3 )
RSP_0242	0	9.85604	15.8546	10.0084	0.566914	0.795558	1.58049	probable kyurenine hydrolase( EC:3.7.1.3 )
RSP_0242	0	10.1358	18.5647	10.9036	0.556645	0.961502	1.38656	probable kyurenine hydrolase( EC:3.7.1.3 )
RSP_0243	0	12.8927	19.221	12.2863	0.581016	0.887123	1.93032	putative lipoprotein
RSP_0243	0	12.1003	18.9435	12.1969	0.567926	0.775483	1.81543	putative lipoprotein
RSP_0243	0	12.0936	18.7537	13.0021	0.539492	0.802097	1.69673	putative lipoprotein
RSP_0244	0	10.6336	15.7202	11.1306	0.66184	1.30355	1.47645	Predicted glutamine amidotransferase( EC:4.1.3.27 )
RSP_0244	0	11.0328	17.0689	11.4927	0.621745	1.07026	1.42106	Predicted glutamine amidotransferase( EC:4.1.3.27 )
RSP_0244	0	11.5367	16.0058	10.6799	0.550646	1.11552	1.39974	Predicted glutamine amidotransferase( EC:4.1.3.27 )
RSP_0245	0	11.2418	13.6181	8.97609	0.712567	1.20289	1.80502	Serine-pyruvate aminotransferase/aspartate aminotransferase( EC:2.6.1.45 )
RSP_0245	0	9.10288	15.3829	9.51023	0.591842	1.21697	1.78144	Serine-pyruvate aminotransferase/aspartate aminotransferase( EC:2.6.1.45 )
RSP_0245	0	8.62517	17.5723	11.3084	0.513968	1.14711	1.21164	Serine-pyruvate aminotransferase/aspartate aminotransferase( EC:2.6.1.45 )
RSP_0246	0	10.758	16.9132	10.104	0.692145	0.782007	1.81506	ABC lipid efflux transporter, fused ATPase and inner membrane subunits
RSP_0246	0	10.3558	15.6439	10.5333	0.589976	0.833618	1.81386	ABC lipid efflux transporter, fused ATPase and inner membrane subunits
RSP_0246	0	9.9794	16.0677	10.7083	0.534216	0.772609	1.41304	ABC lipid efflux transporter, fused ATPase and inner membrane subunits
RSP_0247	0	11.0748	14.3083	9.52377	0.546968	0.58659	1.76829	aminomethyltransferase related to GcvT
RSP_0247	0	10.8358	17.3318	10.9176	0.527146	0.682305	1.66886	aminomethyltransferase related to GcvT
RSP_0247	0	9.41023	17.3617	11.2212	0.427007	0.723943	1.55337	aminomethyltransferase related to GcvT
RSP_0248	0	10.5947	18.4409	11.6313	0.724649	0.718942	2.07262	elongation factor P
RSP_0248	0	11.0012	16.3856	11.0385	0.640807	0.897611	1.93658	elongation factor P
RSP_0248	0	10.3284	17.4207	11.0444	0.632894	0.633485	1.4639	elongation factor P
RSP_0250	0	12.7524	20.831	13.9945	0.636604	0.852941	1.64128	hypothetical protein
RSP_0250	0	13.9911	19.0497	12.7895	0.606789	0.993614	1.5293	hypothetical protein
RSP_0250	0	10.4156	16.6515	10.6007	0.5863	0.901499	1.68207	hypothetical protein
RSP_0251	0	12.0891	21.1228	13.8749	0.515341	0.795956	2.02926	Outer membrane efflux protein
RSP_0251	0	13.8061	19.7093	12.8491	0.506961	0.721501	1.99707	Outer membrane efflux protein
RSP_0251	0	12.7558	20.7732	13.3071	0.487133	0.76854	1.96563	Outer membrane efflux protein
RSP_0252	0	14.6822	21.2549	13.8215	0.483205	0.634211	2.06181	Protein-L-isoaspartate carboxylmethyltransferase( EC:2.1.1.77 )
RSP_0252	0	13.4778	20.7331	13.5642	0.482296	0.746192	2.0418	Protein-L-isoaspartate carboxylmethyltransferase( EC:2.1.1.77 )
RSP_0252	0	13.788	22.473	14.7148	0.456359	0.657905	1.8902	Protein-L-isoaspartate carboxylmethyltransferase( EC:2.1.1.77 )
RSP_0253	0	12.2424	17.4761	12.2811	0.641594	0.925722	1.35427	Glycine/D-amino acid oxidase (deaminating)
RSP_0253	0	9.07706	17.1745	10.0157	0.39211	0.786411	1.76491	Glycine/D-amino acid oxidase (deaminating)
RSP_0253	0	9.30763	14.0206	9.20734	0.39049	0.573256	1.71963	Glycine/D-amino acid oxidase (deaminating)
RSP_0254	dxsA	13.6375	16.059	13.2957	0.783596	1.30342	0.982487	1-deoxy-D-xylulose-5-phosphate synthase( EC:2.2.1.7 )
RSP_0254	dxsA	11.7215	18.4326	10.9194	1.13233	1.01357	0.900214	1-deoxy-D-xylulose-5-phosphate synthase( EC:2.2.1.7 )
RSP_0254	dxsA	10.8835	14.7691	11.6669	1.02663	1.43201	0.803449	1-deoxy-D-xylulose-5-phosphate synthase( EC:2.2.1.7 )
RSP_0255	pufX	15.0673	20.5269	14.1137	1.05283	0.96175	0.784364	Intrinsic membrane pufX protien
RSP_0255	pufX	14.749	21.0258	14.6229	0.949141	0.928036	0.745144	Intrinsic membrane pufX protien
RSP_0255	pufX	13.309	21.1551	14.86	0.914378	1.07948	0.681795	Intrinsic membrane pufX protien
RSP_0256	pufM	14.6945	20.9571	14.7856	0.912294	1.22043	0.840187	PufM, photosynthetic reaction center M subunit
RSP_0256	pufM	14.3611	20.2169	14.2245	0.868982	1.05594	0.790607	PufM, photosynthetic reaction center M subunit
RSP_0256	pufM	14.912	20.448	14.4865	0.844945	0.913859	0.761381	PufM, photosynthetic reaction center M subunit
RSP_0257	pufL	14.1473	20.0326	14.5197	0.87037	1.24369	0.946422	PufL, Photosynthetic reaction center L subunit
RSP_0257	pufL	14.6141	21.0693	14.4796	0.795317	0.954983	0.891155	PufL, Photosynthetic reaction center L subunit
RSP_0257	pufL	14.7737	19.1679	13.9101	0.755778	1.27569	0.789807	PufL, Photosynthetic reaction center L subunit
RSP_0258	pufA	16.01	23.8601	16.2915	0.596922	0.611507	1.4716	LHI alpha, Light-harvesting B875 protein
RSP_0258	pufA	16.3396	23.3643	16.0308	0.48005	0.780221	1.26771	LHI alpha, Light-harvesting B875 protein
RSP_0259	pufQ	12.5817	19.0268	13.5356	0.673496	1.29861	1.13918	Protein pufQ
RSP_0259	pufQ	13.6546	15.8608	12.5158	0.596285	1.51712	1.05376	Protein pufQ
RSP_0259	pufQ	11.246	17.4164	11.0784	0.756372	1.64561	0.935518	Protein pufQ
RSP_0260	bchZ	12.2826	15.4043	11.8169	1.476	1.87671	0.449787	putative chlorophyllide reductase, BchZ subunit( EC:1.18.- )
RSP_0260	bchZ	12.1717	15.8993	11.762	1.44871	1.56462	0.448502	putative chlorophyllide reductase, BchZ subunit( EC:1.18.- )
RSP_0260	bchZ	12.1006	15.7107	11.9637	1.42775	1.58789	0.425055	putative chlorophyllide reductase, BchZ subunit( EC:1.18.- )
RSP_0261	bchY	12.3121	15.178	13.5944	1.41203	2.59295	0.603256	Chlorophyllide reductase, BchY subunit
RSP_0261	bchY	12.5079	14.9206	12.2913	1.3683	3.10318	0.518401	Chlorophyllide reductase, BchY subunit
RSP_0261	bchY	13.8229	16.742	12.0846	1.23028	2.49394	0.448429	Chlorophyllide reductase, BchY subunit
RSP_0262	bchX	13.3585	16.2041	12.7122	1.56336	3.52256	0.558724	Chlorophyllide reductase, BchX subunit( EC:1.18.6.1 )
RSP_0262	bchX	12.7701	17.427	12.6269	1.4035	1.429	0.518393	Chlorophyllide reductase, BchX subunit( EC:1.18.6.1 )
RSP_0262	bchX	13.0507	16.0951	13.1044	1.18475	2.30623	0.513522	Chlorophyllide reductase, BchX subunit( EC:1.18.6.1 )
RSP_0263	bchC	13.0867	16.6148	12.6808	0.981268	1.99522	0.545442	Chlorophyll synthesis pathway, bchC( EC:1.1.1.14 )
RSP_0263	bchC	11.8237	15.2702	12.199	1.47004	3.44178	0.421837	Chlorophyll synthesis pathway, bchC( EC:1.1.1.14 )
RSP_0263	bchC	11.7564	14.6207	11.2959	1.05344	1.61332	0.476437	Chlorophyll synthesis pathway, bchC( EC:1.1.1.14 )
RSP_0264	crtF	11.6646	15.4358	11.5485	1.01695	1.18098	0.911831	Hydroxyneurosporene methyltransferase( EC:2.1.1.- )
RSP_0264	crtF	10.7697	16.0986	10.7352	0.927689	1.48019	0.830654	Hydroxyneurosporene methyltransferase( EC:2.1.1.- )
RSP_0264	crtF	11.5371	15.8557	11.45	0.871024	1.28686	0.665018	Hydroxyneurosporene methyltransferase( EC:2.1.1.- )
RSP_0265	crtE	12.5819	15.0358	12.5843	1.11219	2.2522	0.965405	Geranylgeranyl pyrophosphate synthetase( EC:2.5.1.10 )
RSP_0265	crtE	12.6221	17.2488	12.7752	0.860732	1.88341	0.722277	Geranylgeranyl pyrophosphate synthetase( EC:2.5.1.10 )
RSP_0265	crtE	10.9339	17.6954	11.3759	0.986761	2.61691	0.701425	Geranylgeranyl pyrophosphate synthetase( EC:2.5.1.10 )
RSP_0266	crtD	13.4229	14.3486	12.8959	0.709185	1.73709	0.853997	Methoxyneurosporene dehydrogenase( EC:1.3.- )
RSP_0266	crtD	11.1377	12.3496	10.8326	0.78675	1.17392	0.76696	Methoxyneurosporene dehydrogenase( EC:1.3.- )
RSP_0266	crtD	10.0458	20.0939	9.72392	0.717911	0.97285	0.664606	Methoxyneurosporene dehydrogenase( EC:1.3.- )
RSP_0267	ctrC	9.31029	15.2145	10.8855	0.866467	1.0721	0.987257	Hydroxyneurosporene dehydrogenase
RSP_0267	ctrC	10.9517	15.7075	10.39	0.670941	1.24224	0.980883	Hydroxyneurosporene dehydrogenase
RSP_0267	ctrC	10.5965	14.1879	9.33014	0.633197	1.55399	0.681693	Hydroxyneurosporene dehydrogenase
RSP_0269	tspO	12.2553	15.9028	11.2188	0.756012	1.49687	0.840217	Tryptophan rich sensory protein
RSP_0269	tspO	11.8817	15.5737	11.9739	0.849149	1.13609	0.831222	Tryptophan rich sensory protein
RSP_0269	tspO	11.5017	16.1882	11.6857	0.775733	1.02775	0.773394	Tryptophan rich sensory protein
RSP_0270	crtB	12.1945	15.9579	12.6174	0.966778	1.45807	0.669419	Squalene/phytoene synthase( EC:2.5.1.32 )
RSP_0270	crtB	13.0081	17.9061	12.132	0.880994	1.51298	0.605176	Squalene/phytoene synthase( EC:2.5.1.32 )
RSP_0270	crtB	11.9904	20.3738	11.6727	0.894332	1.12482	0.724412	Squalene/phytoene synthase( EC:2.5.1.32 )
RSP_0271	crtI	12.7815	17.4277	13.128	1.02105	1.67471	0.82458	Phytoene dehydrogenase( EC:1.3.- )
RSP_0271	crtI	12.7978	17.9482	12.6943	1.0123	1.89151	0.7673	Phytoene dehydrogenase( EC:1.3.- )
RSP_0271	crtI	13.0725	17.3533	12.6334	0.98336	1.93469	0.757467	Phytoene dehydrogenase( EC:1.3.- )
RSP_0272	crtA	13.4007	18.8738	13.5027	0.811888	1.29173	0.936749	Spheroidene monooxygenase
RSP_0272	crtA	13.5776	17.6589	13.4447	0.804803	1.88746	0.902635	Spheroidene monooxygenase
RSP_0272	crtA	13.5593	18.6781	13.2411	0.785952	1.63615	0.895535	Spheroidene monooxygenase
RSP_0273	bchI	13.4126	17.1293	12.4715	0.747477	1.41845	1.01318	Magnesium-chelatase, ChlI subunit( EC:6.6.1.1 )
RSP_0273	bchI	13.7657	18.7774	13.2156	0.735476	1.45368	0.985722	Magnesium-chelatase, ChlI subunit( EC:6.6.1.1 )
RSP_0273	bchI	12.6954	18.8406	13.5376	0.721623	1.15503	0.960738	Magnesium-chelatase, ChlI subunit( EC:6.6.1.1 )
RSP_0274	bchD	12.2783	16.7499	12.3265	0.765382	1.31544	0.886549	Magnesium-chelatase, subunit D
RSP_0274	bchD	12.0495	17.7293	11.8147	0.728978	1.23758	0.90174	Magnesium-chelatase, subunit D
RSP_0274	bchD	11.8921	16.9652	11.6243	0.729214	1.30687	0.899159	Magnesium-chelatase, subunit D
RSP_0275	bchO	12.0908	15.9691	11.7287	0.702673	1.11418	1.12608	Magnesium-chelatase, BchO
RSP_0275	bchO	9.96762	12.1487	10.5193	0.761654	1.27381	0.722961	Magnesium-chelatase, BchO
RSP_0275	bchO	8.96572	18.7043	8.41894	0.640585	0.890189	0.647407	Magnesium-chelatase, BchO
RSP_0276	0	12.6203	19.1334	13.5429	1.00967	1.24797	0.91359	Isopentenyl-diphosphate delta-isomerase( EC:5.3.3.2 )
RSP_0276	0	13.6098	20.95	13.4513	0.941982	1.05108	0.829884	Isopentenyl-diphosphate delta-isomerase( EC:5.3.3.2 )
RSP_0276	0	13.6748	18.0175	12.5038	0.871922	1.42216	0.781611	Isopentenyl-diphosphate delta-isomerase( EC:5.3.3.2 )
RSP_0277	bchP	12.327	17.0549	12.9408	0.992655	1.57277	0.913181	Geranylgeranyl hydrogenase
RSP_0277	bchP	12.522	17.6883	12.4155	0.936651	1.75896	0.88528	Geranylgeranyl hydrogenase
RSP_0277	bchP	13.0771	16.6347	12.2079	0.929698	2.10398	0.84089	Geranylgeranyl hydrogenase
RSP_0278	0	12.7749	17.3685	12.489	0.820788	1.65633	1.00029	putative light-harvesting 1 (B870) complex assembly protein PucC
RSP_0278	0	12.5826	17.5175	12.3984	0.768022	1.34864	0.943835	putative light-harvesting 1 (B870) complex assembly protein PucC
RSP_0278	0	12.2981	17.8517	12.5898	0.765626	1.81849	0.859809	putative light-harvesting 1 (B870) complex assembly protein PucC
RSP_0279	bchG	12.8922	17.2842	12.8676	0.760686	1.84588	1.03598	bacteriochlorophyll a synthase
RSP_0279	bchG	12.7321	17.0225	12.4253	0.707011	1.91673	0.913271	bacteriochlorophyll a synthase
RSP_0279	bchG	12.957	17.6874	12.6395	0.662244	1.67553	0.886259	bacteriochlorophyll a synthase
RSP_0280	bchJ	12.8387	25.9463	17.0182	0.670121	0.653432	3.20584	Bacteriochlorophyll synthase, 23 kDa subunit (bchJ)
RSP_0280	bchJ	14.3955	19.7189	13.507	0.583652	1.65287	1.35354	Bacteriochlorophyll synthase, 23 kDa subunit (bchJ)
RSP_0280	bchJ	17.1849	19.3019	14.1229	0.509769	1.83468	1.09829	Bacteriochlorophyll synthase, 23 kDa subunit (bchJ)
RSP_0281	bchE	14.4657	20.324	14.4262	0.562382	1.54114	1.75383	Magnesium-protoporphyrin IX monomethylester oxidative cyclase, 66 kDa subunit(bchE)( EC:1.97.1.4 )
RSP_0281	bchE	13.8982	20.4459	13.8921	0.523135	1.29071	1.73268	Magnesium-protoporphyrin IX monomethylester oxidative cyclase, 66 kDa subunit(bchE)( EC:1.97.1.4 )
RSP_0281	bchE	14.3709	20.1213	14.4891	0.512151	1.28698	1.61569	Magnesium-protoporphyrin IX monomethylester oxidative cyclase, 66 kDa subunit(bchE)( EC:1.97.1.4 )
RSP_0282	ppsR	13.1355	17.8922	13.0001	0.683143	0.869425	1.29198	Transcriptional regulator, PpsR
RSP_0282	ppsR	11.6048	15.6395	11.5692	0.630622	0.894879	1.49979	Transcriptional regulator, PpsR
RSP_0282	ppsR	10.64	17.9372	10.7767	0.584729	0.929274	1.47451	Transcriptional regulator, PpsR
RSP_0283	ppaA	7.9279	b.b.	12.1461	1.25531	2.03336	1.65599	regulatory protein, PpaA
RSP_0283	ppaA	11.8463	17.8945	12.0925	0.667931	0.970291	1.22902	regulatory protein, PpaA
RSP_0283	ppaA	11.7707	18.0587	7.02072	0.629565	0.988944	0.224571	regulatory protein, PpaA
RSP_0284	bchF	12.1711	15.5064	12.0788	0.981893	1.48406	0.918454	2-vinyl bacteriochlorophyllide hydratase
RSP_0284	bchF	11.1535	15.4414	11.2461	0.891075	1.38911	1.00461	2-vinyl bacteriochlorophyllide hydratase
RSP_0284	bchF	11.2053	16.0443	11.1563	0.856811	2.28685	1.00105	2-vinyl bacteriochlorophyllide hydratase
RSP_0285	bchN	11.7861	15.9976	10.9509	1.04413	1.73167	0.984313	light-independent protochlorophyllide reductase subunit N( EC:1.18.- )
RSP_0285	bchN	11.4861	15.8769	11.2601	0.865812	2.10884	0.869556	light-independent protochlorophyllide reductase subunit N( EC:1.18.- )
RSP_0285	bchN	10.9947	15.1092	11.7355	0.784404	1.71497	0.840033	light-independent protochlorophyllide reductase subunit N( EC:1.18.- )
RSP_0286	bchB	13.4701	16.2861	13.1655	0.80179	1.62055	1.05269	light-independent protochlorophyllide reductase subunit B( EC:1.18.- )
RSP_0286	bchB	13.2129	15.6112	13.4745	0.714575	1.64689	1.02474	light-independent protochlorophyllide reductase subunit B( EC:1.18.- )
RSP_0286	bchB	11.7665	18.4194	11.5686	0.667447	1.72848	1.039	light-independent protochlorophyllide reductase subunit B( EC:1.18.- )
RSP_0287	bchH	12.5789	14.248	12.3421	0.759599	1.50247	0.776645	Magnesium-chelatase subunit H
RSP_0287	bchH	12.6728	16.3064	12.2431	0.736244	1.85587	0.734395	Magnesium-chelatase subunit H
RSP_0287	bchH	11.2564	16.9704	10.9874	0.682059	1.29944	0.809098	Magnesium-chelatase subunit H
RSP_0288	bchL	12.7342	18.0395	13.472	1.00102	0.985614	1.03032	Light-independent protochlorophyllide reductase iron protein( EC:1.18.- )
RSP_0288	bchL	13.7623	17.2857	13.0017	0.707401	1.00635	0.796571	Light-independent protochlorophyllide reductase iron protein( EC:1.18.- )
RSP_0288	bchL	13.8317	20.4197	12.539	0.689331	0.908171	0.729454	Light-independent protochlorophyllide reductase iron protein( EC:1.18.- )
RSP_0289	bchM	12.4528	15.8172	13.3956	1.06785	1.02838	1.04669	Mg-protoporphyrin IX methyl transferase( EC:2.1.1.11 )
RSP_0289	bchM	13.5453	17.3623	12.3069	0.703792	1.05209	0.722258	Mg-protoporphyrin IX methyl transferase( EC:2.1.1.11 )
RSP_0289	bchM	11.928	19.9539	11.7231	0.956169	1.21444	0.734971	Mg-protoporphyrin IX methyl transferase( EC:2.1.1.11 )
RSP_0290	0	13.392	18.5503	14.2388	0.773832	1.22245	1.26963	Light-harvesting 1 (B870) complex assembly
RSP_0290	0	13.7013	19.8853	13.6148	0.762913	1.3085	1.06426	Light-harvesting 1 (B870) complex assembly
RSP_0290	0	14.3855	19.5222	13.3016	0.636116	1.01876	1.03597	Light-harvesting 1 (B870) complex assembly
RSP_0291	puhA	14.0902	20.412	14.3877	0.786563	0.960057	1.12423	Reaction centre H protein
RSP_0291	puhA	14.4381	20.8424	14.2858	0.734991	0.940007	1.05256	Reaction centre H protein
RSP_0291	puhA	14.4899	20.4336	13.9393	0.712305	0.819473	0.951447	Reaction centre H protein
RSP_0292	0	12.7158	18.0007	12.5219	0.736596	0.857058	1.01963	hypothetical protein
RSP_0292	0	12.6409	17.2974	12.4718	0.721811	1.22681	0.968999	hypothetical protein
RSP_0292	0	11.5225	16.1353	11.364	0.804868	1.32928	0.94146	hypothetical protein
RSP_0293	0	12.7711	18.6124	12.2849	0.865671	1.11213	0.925409	hypothetical protein
RSP_0293	0	12.3968	16.5713	12.9573	0.778412	1.1835	0.849008	hypothetical protein
RSP_0293	0	11.4099	17.705	11.2974	0.781303	0.949897	0.882257	hypothetical protein
RSP_0294	0	12.5696	16.3233	12.4374	0.836054	0.919272	0.95887	hypothetical protein
RSP_0294	0	12.4762	17.9792	12.5205	0.83551	1.0425	0.947335	hypothetical protein
RSP_0294	0	11.3634	16.9551	11.2857	0.756974	0.994289	1.03773	hypothetical protein
RSP_0295	0	12.4597	18.971	12.2827	0.936942	0.850068	0.841583	hypothetical protein
RSP_0295	0	10.0969	15.8843	11.2766	0.905197	0.884453	1.10452	hypothetical protein
RSP_0295	0	11.3939	14.8169	10.1249	0.712258	1.03171	0.861222	hypothetical protein
RSP_0296	cycA	14.6746	21.1941	14.1956	0.652379	0.681278	1.13833	Cytochrome c2
RSP_0296	cycA	14.3823	21.9107	14.7672	0.616736	0.674431	1.11175	Cytochrome c2
RSP_0296	cycA	14.7868	20.9981	14.4838	0.616426	0.708296	1.03553	Cytochrome c2
RSP_0297	0	b.b.	10.6612	b.b.	4.28672	1.42894	13.7197	ABC branched chain amino acid transporter, ATPase subunit
RSP_0297	0	b.b.	17.33	b.b.	-0.161543	0.708563	2.39167	ABC branched chain amino acid transporter, ATPase subunit
RSP_0297	0	b.b.	12.1976	b.b.	-0.239082	1.24564	0.754776	ABC branched chain amino acid transporter, ATPase subunit
RSP_0298	0	10.6771	b.b.	6.57871	0.774864	-0.905564	1.73767	ABC branched chain amino acid transporter, ATPase subunit
RSP_0298	0	10.81	12.5531	11.1712	0.697426	0.44856	1.1301	ABC branched chain amino acid transporter, ATPase subunit
RSP_0298	0	6.34768	13.289	10.3727	0.160297	0.791963	1.03202	ABC branched chain amino acid transporter, ATPase subunit
RSP_0299	0	8.07137	12.846	8.62836	0.546604	1.1052	1.75013	ABC branched chain amino acid transporter, inner membrane subunit
RSP_0299	0	7.82567	14.0956	8.84003	0.513858	0.842227	1.32086	ABC branched chain amino acid transporter, inner membrane subunit
RSP_0299	0	9.21602	17.534	7.86757	0.479252	1.07705	0.96332	ABC branched chain amino acid transporter, inner membrane subunit
RSP_0300	0	b.b.	12.992	b.b.	-0.29777	0.554938	-5.81135	ABC branched chain amino acid transporter, inner membrane subunit
RSP_0300	0	b.b.	11.5666	4.97483	-2.73326	0.616628	1.60612	ABC branched chain amino acid transporter, inner membrane subunit
RSP_0300	0	8.74703	12.271	8.00064	0.59498	1.06458	1.08701	ABC branched chain amino acid transporter, inner membrane subunit
RSP_0301	0	b.b.	11.1586	b.b.	1.93972	2.56519	2.71819	ABC branched chain amino acid transporter, substrate binding protein
RSP_0301	0	b.b.	12.6186	b.b.	0.0144422	0.562897	-20.8826	ABC branched chain amino acid transporter, substrate binding protein
RSP_0301	0	b.b.	10.35	5.75541	-0.662197	6.28684	1.11244	ABC branched chain amino acid transporter, substrate binding protein
RSP_0302	ureG	10.641	15.379	9.39294	0.603407	0.899453	1.70672	Urease accessory protein G
RSP_0302	ureG	9.93958	14.6787	9.97197	0.507451	0.899334	1.4917	Urease accessory protein G
RSP_0302	ureG	9.67161	15.7833	10.6765	0.459181	0.877276	1.26421	Urease accessory protein G
RSP_0303	ureF	14.219	20.9769	14.0897	0.662905	0.694489	1.35237	Urease accessory protein UreF
RSP_0303	ureF	10.2933	15.2154	9.39499	0.694394	0.824066	1.53811	Urease accessory protein UreF
RSP_0303	ureF	9.48903	15.0479	10.3602	0.511815	0.950762	1.1193	Urease accessory protein UreF
RSP_0304	ureE	b.b.	15.5869	10.4011	-0.177799	0.874859	1.68675	urease accessory protein UreE
RSP_0304	ureE	10.2617	18.1212	9.67716	0.535537	0.830211	1.66285	urease accessory protein UreE
RSP_0304	ureE	10.3973	15.9419	10.375	0.451398	1.02278	1.53154	urease accessory protein UreE
RSP_0305	0	11.9106	14.9656	12.3136	0.898043	0.952727	0.834438	hypothetical protein
RSP_0305	0	9.14492	17.6924	9.26336	0.712082	1.01331	1.80909	hypothetical protein
RSP_0305	0	9.34501	14.7415	9.13015	0.408928	0.974026	0.965693	hypothetical protein
RSP_0306	0	b.b.	10.6002	b.b.	-0.496344	1.82005	0.0828946	Class I diheme cytochrome c
RSP_0306	0	6.64947	11.7028	7.77719	0.447076	1.46175	1.67601	Class I diheme cytochrome c
RSP_0306	0	7.29021	10.1278	7.52616	0.241294	0.333958	1.2133	Class I diheme cytochrome c
RSP_0307	0	10.7685	18.1877	10.8375	0.555805	0.859408	1.60732	Antifreeze protein, type I
RSP_0307	0	10.2981	16.2116	10.3487	0.553845	0.940051	1.48477	Antifreeze protein, type I
RSP_0307	0	11.2625	17.0038	10.6693	0.487869	0.983677	1.31099	Antifreeze protein, type I
RSP_0308	ureB	10.7796	16.1848	9.45966	0.561435	0.779054	1.57984	Urease, beta subunit( EC:3.5.1.5 )
RSP_0308	ureB	9.50708	13.7719	8.46468	0.439094	0.77784	1.44723	Urease, beta subunit( EC:3.5.1.5 )
RSP_0308	ureB	8.38595	15.465	11.0022	0.390621	0.776294	1.37701	Urease, beta subunit( EC:3.5.1.5 )
RSP_0309	ureA	12.0011	14.9587	11.8935	0.444823	0.612203	1.84004	Urease, gamma subunit( EC:3.5.1.5 )
RSP_0309	ureA	10.162	13.8894	8.21385	0.402784	0.884876	1.4343	Urease, gamma subunit( EC:3.5.1.5 )
RSP_0309	ureA	8.39112	19.9701	9.37987	0.392676	0.799514	1.33587	Urease, gamma subunit( EC:3.5.1.5 )
RSP_0310	ureD	12.4095	18.9692	12.5045	0.61587	0.832997	1.21926	Urease accessory protein UreD
RSP_0310	ureD	11.014	15.1481	10.5243	0.558134	0.674324	1.34952	Urease accessory protein UreD
RSP_0310	ureD	10.7348	17.6145	10.7361	0.400728	0.836735	0.993758	Urease accessory protein UreD
RSP_0311	0	b.b.	15.2518	b.b.	1.12299	0.976333	2.49899	Putative aminotransferase protein( EC:2.6.1.- )
RSP_0311	0	9.15638	15.2738	9.32941	0.450264	0.830608	2.09448	Putative aminotransferase protein( EC:2.6.1.- )
RSP_0311	0	9.34516	b.b.	9.28581	0.407493	-1.30558	1.73525	Putative aminotransferase protein( EC:2.6.1.- )
RSP_0312	0	10.746	12.333	7.80677	0.470377	1.17532	1.85897	Aminotransferase class-III
RSP_0312	0	9.68491	15.1611	10.4655	0.445805	0.959423	1.72447	Aminotransferase class-III
RSP_0312	0	7.47424	17.0072	9.6453	0.295825	0.931622	1.50254	Aminotransferase class-III
RSP_0313	0	16.3649	10.1274	16.3579	1.13121	1.58445	0.66572	hypothetical protein
RSP_0313	0	b.b.	21.2375	b.b.	0.674681	3.30494	5.25312	hypothetical protein
RSP_0313	0	b.b.	9.33189	b.b.	-1.05461	2.14676	1.06085	hypothetical protein
RSP_0314	pucB	14.8674	20.1111	15.8009	1.3293	3.30356	0.520779	LHII beta, light-harvesting B800/850 protein
RSP_0314	pucB	15.9137	18.6222	14.6296	1.2672	3.0137	0.507941	LHII beta, light-harvesting B800/850 protein
RSP_0315	pucC	13.1939	18.242	12.5496	0.967057	1.32049	0.595914	Light-harvesting 1 (B870) complex assembly
RSP_0315	pucC	11.7244	14.2204	11.6445	1.59253	3.32644	0.588942	Light-harvesting 1 (B870) complex assembly
RSP_0315	pucC	11.057	15.1392	11.6601	1.53265	3.057	0.554092	Light-harvesting 1 (B870) complex assembly
RSP_0316	0	10.8758	17.2671	10.8723	0.777256	0.760875	1.75104	Transcriptional regulator, LuxR family
RSP_0316	0	9.72477	16.8979	11.2147	0.65366	0.768458	1.60111	Transcriptional regulator, LuxR family
RSP_0316	0	10.9163	16.8891	10.9989	0.615571	0.739773	1.53923	Transcriptional regulator, LuxR family
RSP_0317	hemN	14.3965	21.8221	14.4563	0.403344	0.796265	2.19449	coproporphyrinogen III oxidase
RSP_0317	hemN	13.6535	20.1209	13.603	0.383841	0.866688	2.05568	coproporphyrinogen III oxidase
RSP_0317	hemN	14.4968	21.558	14.3291	0.365233	0.817436	2.04631	coproporphyrinogen III oxidase
RSP_0318	0	b.b.	13.9161	b.b.	2.08254	1.00956	1.46266	hypothetical protein
RSP_0318	0	9.17808	14.6367	7.55459	0.561068	0.878343	1.51571	hypothetical protein
RSP_0318	0	7.42325	11.321	9.08638	0.304993	0.820239	1.26453	hypothetical protein
RSP_0319	0	10.0009	15.8953	8.86989	0.601842	0.638834	1.73462	NnrU
RSP_0319	0	8.17951	14.6905	8.02328	0.464841	0.628732	1.49448	NnrU
RSP_0319	0	8.79666	12.8756	10.0495	0.433051	0.927171	1.29455	NnrU
RSP_0320	NnrT	b.b.	15.3978	9.95872	-0.605276	0.789144	1.70381	NnrT
RSP_0320	NnrT	9.75017	13.442	9.68335	0.646714	1.28741	1.29206	NnrT
RSP_0320	NnrT	9.90797	14.0004	8.24396	0.497475	1.46717	1.22138	NnrT
RSP_0321	norD	13.3181	14.0396	13.3169	0.714732	1.31731	1.27841	NorD Nitric oxide reductase activation protein
RSP_0321	norD	7.74809	15.5859	9.26614	1.11482	1.02895	1.46444	NorD Nitric oxide reductase activation protein
RSP_0321	norD	8.31684	19.7936	7.34547	0.655664	1.04891	1.01038	NorD Nitric oxide reductase activation protein
RSP_0322	norQ	b.b.	12.9615	b.b.	-0.32533	1.18137	1.28149	NorQ protein required for nitric oxide reductase activity
RSP_0322	norQ	b.b.	12.3355	7.44752	-1.04605	1.24894	1.50705	NorQ protein required for nitric oxide reductase activity
RSP_0322	norQ	11.2106	14.2725	10.9505	0.766734	0.943175	1.20824	NorQ protein required for nitric oxide reductase activity
RSP_0323	norB	b.b.	10.9264	b.b.	3.36443	2.19568	9.28025	Nitric oxide reductase large subunit, cytochrome b
RSP_0323	norB	b.b.	15.1301	b.b.	-0.549997	0.930163	1.43189	Nitric oxide reductase large subunit, cytochrome b
RSP_0323	norB	6.57571	b.b.	7.39483	0.163697	-2.65487	1.55212	Nitric oxide reductase large subunit, cytochrome b
RSP_0324	norC	b.b.	b.b.	b.b.	0.588246	-0.0275812	3.15521	nitric oxide reductase subunit C, cytochrome c( EC:1.7.99.7 )
RSP_0324	norC	b.b.	18.9094	b.b.	0.00400277	0.782733	-0.0926669	nitric oxide reductase subunit C, cytochrome c( EC:1.7.99.7 )
RSP_0324	norC	8.16852	13.1676	7.39084	0.318209	0.733093	2.50622	nitric oxide reductase subunit C, cytochrome c( EC:1.7.99.7 )
RSP_0325	0	b.b.	13.3556	b.b.	6.55983	1.31599	0.558199	hypothetical protein
RSP_0325	0	10.0645	12.9267	10.6716	0.58266	0.817112	1.3156	hypothetical protein
RSP_0325	0	8.94626	15.3961	8.19736	0.518536	1.0229	0.740857	hypothetical protein
RSP_0326	0	8.74497	13.2514	6.97591	0.58192	0.905429	2.84974	hypothetical protein
RSP_0326	0	8.39908	13.7765	8.70371	0.528004	0.9693	1.66394	hypothetical protein
RSP_0326	0	6.79403	14.7832	8.28334	0.253307	0.858044	0.680852	hypothetical protein
RSP_0327	nnrR	9.91324	14.0677	7.69322	0.549984	0.759646	2.22328	Crp-Fnr regulatory protein (NnrR)
RSP_0327	nnrR	9.65417	15.6052	9.72864	0.544258	0.80797	1.69814	Crp-Fnr regulatory protein (NnrR)
RSP_0327	nnrR	8.04435	15.0843	9.87987	0.39777	0.964561	1.47934	Crp-Fnr regulatory protein (NnrR)
RSP_0328	nnrS	b.b.	14.3562	b.b.	-0.692725	1.56906	-1.01891	hypothetical protein
RSP_0328	nnrS	9.35033	13.8296	9.07136	0.54012	0.965358	1.80529	hypothetical protein
RSP_0328	nnrS	9.02862	14.3473	9.05963	0.379919	1.08896	1.6183	hypothetical protein
RSP_0329	0	12.9265	19.5493	13.1186	0.574108	0.959987	2.04782	GAF sensor diguanylate cyclase (GGDEF)
RSP_0329	0	12.1177	18.5592	12.1277	0.525837	0.77216	1.90342	GAF sensor diguanylate cyclase (GGDEF)
RSP_0329	0	12.1996	18.489	12.2009	0.509182	0.839312	1.85057	GAF sensor diguanylate cyclase (GGDEF)
RSP_0330	0	12.0246	16.1487	12.7017	0.64038	0.548606	1.36797	hypothetical protein
RSP_0330	0	10.7717	16.6526	9.37819	0.626731	0.852251	1.71255	hypothetical protein
RSP_0330	0	9.7297	18.2443	11.6744	0.289074	0.978453	1.21807	hypothetical protein
RSP_0331	0	11.0211	16.411	10.1048	0.534372	0.614561	1.86423	hypothetical protein
RSP_0331	0	11.2952	17.8664	11.3274	0.506271	0.87167	1.77843	hypothetical protein
RSP_0331	0	9.71308	18.176	10.7257	0.455037	0.689839	1.70646	hypothetical protein
RSP_0332	0	11.9095	17.5638	12.3423	0.576129	0.64115	1.45035	possible cellulose synthase
RSP_0332	0	11.2867	17.0817	10.8189	0.53432	0.652103	2.21435	possible cellulose synthase
RSP_0332	0	10.67	17.9466	10.9436	0.402509	0.706477	1.89128	possible cellulose synthase
RSP_0333	0	10.8898	14.9916	10.4957	0.569357	0.882276	2.36162	possible cellulose synthase
RSP_0333	0	10.186	16.5308	9.47659	0.413853	0.811741	2.092	possible cellulose synthase
RSP_0333	0	9.1563	17.6198	10.8769	0.32719	1.13843	2.03499	possible cellulose synthase
RSP_0334	0	13.1279	18.2812	13.3765	0.47314	0.720338	2.70242	hypothetical protein
RSP_0334	0	11.201	20.7706	12.0939	0.478927	0.709258	2.5211	hypothetical protein
RSP_0334	0	11.5437	19.1176	11.6963	0.475791	0.75186	2.42825	hypothetical protein
RSP_0335	0	12.2317	16.1428	12.2802	0.50602	0.925836	1.93779	Probable dicyclicGMP cyclasephosphodiesterase
RSP_0335	0	11.4846	18.0265	11.6522	0.548289	0.794006	1.72257	Probable dicyclicGMP cyclasephosphodiesterase
RSP_0335	0	11.2914	18.4275	11.1493	0.375124	0.894063	1.69008	Probable dicyclicGMP cyclasephosphodiesterase
RSP_0337	0	b.b.	15.1117	7.34364	-0.223713	1.19432	12.6181	possible phospodiesterase
RSP_0337	0	10.2151	11.7564	5.90515	0.956757	0.381469	1.49023	possible phospodiesterase
RSP_0337	0	8.7455	15.0984	9.00199	0.482115	0.818892	1.45194	possible phospodiesterase
RSP_0338	0	b.b.	13.6728	b.b.	-0.0134598	0.863891	-5.94348	hypothetical protein
RSP_0338	0	b.b.	10.8958	b.b.	-0.0663658	1.46402	-8.31134	hypothetical protein
RSP_0338	0	b.b.	12.7587	4.68741	-0.151619	0.84328	27.9511	hypothetical protein
RSP_0339	0	b.b.	13.7189	b.b.	0.779312	0.788943	-10.9035	hypothetical protein
RSP_0339	0	8.40333	13.7571	8.55929	0.297452	0.765539	2.58106	hypothetical protein
RSP_0339	0	6.69392	16.0204	7.62875	0.250553	1.11319	1.71248	hypothetical protein
RSP_0340	0	b.b.	13.6539	b.b.	-0.409787	0.889466	0.879138	hypothetical protein
RSP_0340	0	b.b.	12.0565	b.b.	-5.09918	0.979845	-179.912	hypothetical protein
RSP_0340	0	8.04678	13.9565	7.91031	0.282691	0.671306	2.04863	hypothetical protein
RSP_0341	0	10.4332	14.0338	8.11425	0.580783	0.507324	1.95746	cytosine deaminase
RSP_0341	0	8.18562	15.5217	10.2256	0.513628	0.611376	1.45708	cytosine deaminase
RSP_0341	0	8.41968	13.3082	8.0364	0.347396	0.873469	1.2137	cytosine deaminase
RSP_0342	0	9.90555	12.602	8.90753	0.46664	0.944372	1.68958	putative ABC sugar transporter, inner membrane subunit
RSP_0342	0	8.99801	13.9425	9.59115	0.461539	0.949427	1.43704	putative ABC sugar transporter, inner membrane subunit
RSP_0342	0	6.93996	15.3012	7.16814	0.324338	0.605438	1.21392	putative ABC sugar transporter, inner membrane subunit
RSP_0343	0	12.8143	14.5857	13.0984	0.644271	0.749326	1.35257	putative ABC sugar transporter, inner membrane subunit
RSP_0343	0	13.246	19.4692	12.1169	0.640442	0.801104	1.33776	putative ABC sugar transporter, inner membrane subunit
RSP_0343	0	9.91301	19.9166	9.72924	0.398324	0.923597	1.5179	putative ABC sugar transporter, inner membrane subunit
RSP_0344	0	11.2534	15.8596	9.9334	0.540572	0.7657	1.83375	putative ABC sugar transporter, fused ATPase subunits
RSP_0344	0	11.4941	15.1467	11.3868	0.511485	0.719223	1.62926	putative ABC sugar transporter, fused ATPase subunits
RSP_0344	0	10.0457	17.3593	11.0744	0.461511	0.806436	1.48421	putative ABC sugar transporter, fused ATPase subunits
RSP_0345	0	11.3958	16.1884	10.598	0.534359	0.920341	1.95363	Possible ABC transporter, periplasmic binding protein
RSP_0345	0	11.5995	17.7079	11.4141	0.533087	0.912403	1.74004	Possible ABC transporter, periplasmic binding protein
RSP_0345	0	10.5087	18.3789	11.5345	0.445595	0.882538	1.71683	Possible ABC transporter, periplasmic binding protein
RSP_0346	0	12.1448	18.6909	12.0487	0.469331	0.801798	1.93631	ABC transporter, substrate binding protein
RSP_0346	0	11.8991	18.4171	12.1443	0.490669	0.86867	1.87408	ABC transporter, substrate binding protein
RSP_0346	0	11.979	19.0404	12.0448	0.449699	0.784002	1.85554	ABC transporter, substrate binding protein
RSP_0347	0	10.2697	15.7574	9.71318	0.481535	0.872432	2.18697	ABC transporter, inner membrane subunit
RSP_0347	0	9.74907	16.0351	9.91887	0.36108	0.884284	2.00119	ABC transporter, inner membrane subunit
RSP_0347	0	8.45018	14.9122	10.2619	0.223027	0.815671	1.82008	ABC transporter, inner membrane subunit
RSP_0348	0	9.93713	14.9302	8.29893	0.484906	0.877813	3.12764	ABC transporter, inner membrane subunit
RSP_0348	0	9.65971	15.5598	9.70708	0.465602	0.873534	1.81112	ABC transporter, inner membrane subunit
RSP_0348	0	8.11193	12.8606	10.0633	0.227015	0.978481	1.74095	ABC transporter, inner membrane subunit
RSP_0349	0	12.1277	14.6795	12.0457	0.499328	0.677053	1.66048	ABC transporter, ATPase subunit
RSP_0349	0	9.76439	18.7082	9.01847	0.408507	0.659197	1.88756	ABC transporter, ATPase subunit
RSP_0349	0	9.21723	15.6544	9.68868	0.39844	0.617149	1.63688	ABC transporter, ATPase subunit
RSP_0350	0	11.8176	15.5354	8.7632	0.62001	0.672388	1.65421	hypothetical protein
RSP_0350	0	10.8505	16.4799	10.4964	0.572977	0.607035	1.39497	hypothetical protein
RSP_0350	0	8.8141	17.6399	11.8468	0.488472	0.700961	1.37569	hypothetical protein
RSP_0351	0	10.5998	15.0697	10.3843	0.580709	0.684284	1.8308	D-threo-aldose 1-dehydrogenase
RSP_0351	0	9.33755	16.0977	9.6485	0.509344	0.813673	1.82736	D-threo-aldose 1-dehydrogenase
RSP_0351	0	9.60382	19.0719	9.36089	0.459443	0.860845	1.70474	D-threo-aldose 1-dehydrogenase
RSP_0352	0	12.4895	19.1373	16.1744	0.511749	0.593723	2.12637	probable ferredoxin
RSP_0352	0	16.264	20.1602	12.5384	0.415553	0.697611	1.97658	probable ferredoxin
RSP_0352	0	10.3399	18.5832	11.4155	0.468067	0.727469	1.77387	probable ferredoxin
RSP_0353	0	b.b.	11.3532	b.b.	8.29131	1.47996	0.483899	0
RSP_0353	0	10.4459	15.4244	9.49411	0.788289	0.654163	2.01103	0
RSP_0353	0	9.51505	14.66	10.3773	0.405459	0.865656	1.15976	0
RSP_0354	0	b.b.	16.4298	b.b.	0.595796	0.661935	-2.53458	hypothetical protein
RSP_0354	0	10.405	14.6794	8.797	0.622318	0.94328	1.70668	hypothetical protein
RSP_0354	0	8.89982	14.104	10.6358	0.57365	1.05589	1.44416	hypothetical protein
RSP_0355	0	12.7413	18.4636	12.0483	0.587112	0.874919	1.87073	possible serine protease
RSP_0355	0	12.6931	19.086	12.6338	0.52049	0.932113	1.76562	possible serine protease
RSP_0355	0	11.8299	18.6126	12.8	0.486815	0.737246	1.6716	possible serine protease
RSP_0356	0	13.1665	19.7218	14.1113	0.531152	0.871966	1.61257	Probable HflC protein
RSP_0356	0	14.2486	21.4312	13.1397	0.510015	0.731096	1.54916	Probable HflC protein
RSP_0356	0	10.3302	18.2938	11.5409	0.385621	0.709195	1.53353	Probable HflC protein
RSP_0357	0	13.2163	19.515	13.1558	0.576363	0.97797	1.73453	Probable HflK protein
RSP_0357	0	13.1516	19.7226	14.5764	0.497366	0.803554	1.71395	Probable HflK protein
RSP_0357	0	14.5764	22.4618	13.2353	0.495531	0.719891	1.54583	Probable HflK protein
RSP_0358	gor	11.3203	17.3882	12.0045	0.576069	0.730189	1.8081	probable glutathione reductase( EC:1.8.1.7 )
RSP_0358	gor	11.8922	18.2575	11.9624	0.551264	0.816293	1.75047	probable glutathione reductase( EC:1.8.1.7 )
RSP_0358	gor	11.954	17.7835	11.4102	0.527392	0.867427	1.62284	probable glutathione reductase( EC:1.8.1.7 )
RSP_0359	cbbI	12.7173	16.9349	12.0759	0.608218	0.757492	1.70173	Ribose-5-phosphate isomerase( EC:5.3.1.6 )
RSP_0359	cbbI	12.1614	17.5195	12.725	0.56705	0.794803	1.67115	Ribose-5-phosphate isomerase( EC:5.3.1.6 )
RSP_0359	cbbI	9.62828	18.8266	10.8932	0.37823	0.730579	1.98075	Ribose-5-phosphate isomerase( EC:5.3.1.6 )
RSP_0360	0	b.b.	16.5149	b.b.	-0.123661	0.544287	3.22025	hypothetical protein
RSP_0360	0	b.b.	14.2802	b.b.	-8.5755	1.05293	0.129342	hypothetical protein
RSP_0360	0	7.30727	13.0821	6.15243	0.719332	1.30638	0.442002	hypothetical protein
RSP_0361	sda	15.2482	14.2515	15.282	0.659532	1.10754	1.36097	probable L-serine dehydratase protein
RSP_0361	sda	b.b.	20.4558	7.42023	0.763133	0.921568	4.00766	probable L-serine dehydratase protein
RSP_0361	sda	10.7184	23.1814	10.5487	0.696746	0.913567	1.29445	probable L-serine dehydratase protein
RSP_0362	0	8.60029	15.7772	9.04303	1.04604	0.959182	1.69991	hypothetical protein
RSP_0362	0	8.28312	13.2092	8.17201	0.430509	2.17326	1.47129	hypothetical protein
RSP_0362	0	8.86387	14.4013	9.36301	0.404356	0.898748	0.780225	hypothetical protein
RSP_0363	0	12.8167	15.7265	13.1915	0.672611	0.90447	1.52104	hypothetical protein
RSP_0363	0	10.9037	16.7388	10.0324	0.681335	1.04418	1.68746	hypothetical protein
RSP_0363	0	9.95963	19.7258	11.0634	0.612647	0.924835	1.38838	hypothetical protein
RSP_0364	0	10.6578	13.484	8.50788	0.623131	0.766697	2.48562	possible transporter, RarD family, DMT superfamily
RSP_0364	0	8.15194	14.0596	7.56414	0.25467	0.732318	2.2774	possible transporter, RarD family, DMT superfamily
RSP_0364	0	7.44807	14.4018	11.0379	0.246404	0.765734	1.37149	possible transporter, RarD family, DMT superfamily
RSP_0365	0	12.8698	23.3604	12.2579	0.58995	0.621315	1.54302	hypothetical protein
RSP_0365	0	11.7665	16.1715	7.80149	0.690862	1.16009	1.5914	hypothetical protein
RSP_0365	0	7.0886	13.2152	11.651	0.669614	1.11435	1.40194	hypothetical protein
RSP_0366	0	b.b.	17.6375	10.9422	0.213178	0.784953	1.93447	adenylosuccinate synthetase( EC:6.3.4.4 )
RSP_0366	0	11.2902	18.0451	11.7365	0.632816	0.775034	1.87474	adenylosuccinate synthetase( EC:6.3.4.4 )
RSP_0366	0	11.5202	18.0904	11.6197	0.614972	0.746976	1.7761	adenylosuccinate synthetase( EC:6.3.4.4 )
RSP_0367	0	12.8038	19.094	12.7057	0.670722	0.726327	2.02122	Preprotein translocase SecG subunit
RSP_0367	0	12.4812	19.2771	12.885	0.606634	0.695926	1.98738	Preprotein translocase SecG subunit
RSP_0367	0	12.6909	20.1329	13.0242	0.556113	0.777495	1.854	Preprotein translocase SecG subunit
RSP_0368	0	11.4113	17.8909	11.0543	0.616166	0.657794	2.21579	CTP synthetase( EC:6.3.4.2 )
RSP_0368	0	10.5574	17.2361	11.228	0.597439	0.809135	1.9965	CTP synthetase( EC:6.3.4.2 )
RSP_0368	0	9.78957	18.6836	11.5575	0.525226	0.783194	1.95583	CTP synthetase( EC:6.3.4.2 )
RSP_0369	0	10.207	16.1625	10.5088	0.70908	0.732877	1.63114	hypothetical protein
RSP_0369	0	11.2861	16.3367	10.3949	0.664087	0.698473	1.58488	hypothetical protein
RSP_0369	0	10.3453	15.5148	11.2889	0.601001	0.570384	1.48292	hypothetical protein
RSP_0370	0	12.6529	17.21	12.8834	0.686638	0.80087	1.36279	hypothetical protein
RSP_0370	0	11.5525	17.5492	11.2012	0.576508	0.847022	1.78924	hypothetical protein
RSP_0370	0	11.0816	18.2327	11.642	0.543707	0.926586	1.68581	hypothetical protein
RSP_0371	0	13.2718	19.9378	13.4915	0.529802	0.822987	2.04611	ABC basic amino acid transporter, ATPase subunit
RSP_0371	0	12.2544	18.1681	13.3163	0.49136	0.872848	1.74556	ABC basic amino acid transporter, ATPase subunit
RSP_0371	0	13.3821	19.7061	12.1911	0.473679	0.931154	1.7352	ABC basic amino acid transporter, ATPase subunit
RSP_0372	0	13.0342	20.3991	13.0529	0.572635	0.766225	1.59014	ABC basic amino acid transporter, solute-binding protein
RSP_0372	0	13.1882	19.8661	13.1856	0.547014	0.686879	1.56623	ABC basic amino acid transporter, solute-binding protein
RSP_0372	0	13.1561	20.14	13.1244	0.519606	0.784069	1.50595	ABC basic amino acid transporter, solute-binding protein
RSP_0373	0	11.1244	14.7773	10.9477	0.478644	0.563141	1.58255	ABC basic amino acid transporter, inner membrane subunit
RSP_0373	0	10.2217	16.5292	9.79999	0.448014	0.625353	1.54821	ABC basic amino acid transporter, inner membrane subunit
RSP_0373	0	10.0381	17.1956	10.211	0.441208	0.636342	1.53056	ABC basic amino acid transporter, inner membrane subunit
RSP_0374	0	9.10621	14.4809	9.64099	0.495516	0.631809	1.5039	ABC basic amino acid transporter, inner membrane subunit
RSP_0374	0	9.64924	15.0304	9.29868	0.464704	0.709964	1.46817	ABC basic amino acid transporter, inner membrane subunit
RSP_0374	0	9.78824	12.9566	9.28897	0.428105	0.840389	1.22349	ABC basic amino acid transporter, inner membrane subunit
RSP_0375	0	9.55859	14.7195	9.61597	0.482574	0.624308	1.42845	probable glutamine synthetase
RSP_0375	0	10.4361	15.6912	9.36985	0.479966	0.506435	1.33319	probable glutamine synthetase
RSP_0375	0	8.68438	14.4541	8.6827	0.391976	0.568619	1.33305	probable glutamine synthetase
RSP_0376	0	11.3973	17.6852	10.9507	0.509484	1.01828	1.74286	Glutamine amidotransferase class-I
RSP_0376	0	9.31499	18.5685	10.3523	0.386428	0.86549	1.72882	Glutamine amidotransferase class-I
RSP_0376	0	9.54113	16.483	10.8206	0.383157	0.824511	1.67883	Glutamine amidotransferase class-I
RSP_0377	0	11.6733	17.3073	10.786	0.628677	1.08688	1.79093	probable glutamine synthetase
RSP_0377	0	10.7575	10.9643	9.40317	0.489996	2.11303	1.75469	probable glutamine synthetase
RSP_0377	0	9.36646	16.1159	11.707	0.483845	0.928376	1.54398	probable glutamine synthetase
RSP_0378	0	11.6076	15.6756	9.80529	0.549653	0.73741	1.42881	hypothetical protein
RSP_0378	0	10.4936	16.9137	11.5305	0.463002	1.03382	1.42654	hypothetical protein
RSP_0378	0	9.86681	15.2804	10.3047	0.458371	0.812424	1.37942	hypothetical protein
RSP_0379	0	13.0051	18.9025	12.9902	0.578189	1.23667	1.68568	putative aminotransferase protein
RSP_0379	0	11.5902	18.042	10.8974	0.602495	1.31862	1.75217	putative aminotransferase protein
RSP_0379	0	10.8039	16.0612	11.8578	0.565765	1.34631	1.68443	putative aminotransferase protein
RSP_0380	0	12.1746	17.5303	12.4721	0.515268	0.861004	1.91034	hypothetical protein
RSP_0380	0	12.4178	18.3746	12.2419	0.494552	0.780476	1.82889	hypothetical protein
RSP_0380	0	11.5494	19.5134	11.6367	0.530056	0.765453	1.76566	hypothetical protein
RSP_0381	0	14.0181	21.5639	13.5813	0.508237	0.329512	2.11513	hypothetical protein
RSP_0381	0	13.5147	21.6407	14.2958	0.476098	0.334319	1.97804	hypothetical protein
RSP_0381	0	14.0499	22.5471	14.1202	0.443811	0.354021	1.84515	hypothetical protein
RSP_0382	0	12.0946	15.8972	10.1197	0.727613	1.00986	1.81306	poly-beta-hydroxybutyrate polymerase
RSP_0382	0	10.6165	16.6045	10.6928	0.490474	1.03956	1.73526	poly-beta-hydroxybutyrate polymerase
RSP_0382	0	10.0311	14.8261	11.9236	0.462332	1.10005	1.27847	poly-beta-hydroxybutyrate polymerase
RSP_0383	0	12.2271	18.8628	12.2702	0.457727	0.560389	2.04412	hypothetical protein
RSP_0383	0	11.9937	17.6983	11.4442	0.495998	0.655071	1.8962	hypothetical protein
RSP_0383	0	11.1718	18.3816	11.9571	0.475458	0.627976	1.88955	hypothetical protein
RSP_0384	0	11.6164	15.2059	10.3504	0.571583	0.771711	1.9916	hypothetical protein
RSP_0384	0	9.32373	16.8794	9.54315	0.497502	0.701972	1.57166	hypothetical protein
RSP_0384	0	10.3285	20.1835	11.241	0.475389	0.811886	1.55948	hypothetical protein
RSP_0385	0	b.b.	17.1253	9.84869	1.78333	0.827964	2.04787	Threonyl-tRNA synthetase, class IIa
RSP_0385	0	11.2385	17.4889	11.1517	0.669414	0.824513	2.01706	Threonyl-tRNA synthetase, class IIa
RSP_0385	0	10.9925	16.8842	11.2496	0.590686	0.886698	1.91829	Threonyl-tRNA synthetase, class IIa
RSP_0386	0	15.5083	22.9354	15.6438	0.479088	0.562862	1.5658	Cold-shock DNA-binding domain protein
RSP_0386	0	15.4458	23.4373	15.2775	0.452839	0.5527	1.48642	Cold-shock DNA-binding domain protein
RSP_0386	0	b.b.	22.6782	13.777	0.673313	0.625972	1.34464	Cold-shock DNA-binding domain protein
RSP_0387	0	13.3507	17.9785	13.9974	0.580495	0.702311	1.36404	hypothetical protein
RSP_0387	0	11.659	18.5472	11.845	0.440109	0.687966	2.05733	hypothetical protein
RSP_0387	0	11.793	19.357	11.7032	0.41643	0.740002	1.9229	hypothetical protein
RSP_0388	0	10.6076	16.8055	9.3873	0.544831	0.768213	2.09545	hypothetical protein
RSP_0388	0	10.1652	15.9692	10.1869	0.515582	0.849385	1.95577	hypothetical protein
RSP_0388	0	7.66091	15.6	10.6563	0.237778	0.858225	1.63943	hypothetical protein
RSP_0389	folA	b.b.	15.0068	7.50121	-183.434	0.738359	3.90489	Dihydrofolate reductase
RSP_0389	folA	8.76538	14.4479	9.06449	0.63825	0.670938	2.17252	Dihydrofolate reductase
RSP_0389	folA	8.42831	15.1762	8.7312	0.537615	0.861792	2.15351	Dihydrofolate reductase
RSP_0390	0	12.0939	19.9973	12.2739	0.658881	0.851804	1.74645	Thymidylate synthase
RSP_0390	0	10.1892	18.932	11.8163	0.599093	0.818306	1.88271	Thymidylate synthase
RSP_0390	0	11.6494	18.1181	10.2849	0.551832	0.675274	1.65512	Thymidylate synthase
RSP_0392	0	10.2772	17.436	10.5262	0.503923	0.666051	2.39257	probable lactoylglutathione lyase
RSP_0392	0	10.7342	17.0032	11.1117	0.501202	0.629313	2.28836	probable lactoylglutathione lyase
RSP_0392	0	10.9212	18.1715	10.9637	0.499514	0.741363	2.166	probable lactoylglutathione lyase
RSP_0393	0	12.1408	11.8059	12.1377	0.57146	0.627163	1.54253	probable riboflavin biosynthesis protein
RSP_0393	0	11.4716	18.2457	9.15358	0.534847	0.852398	1.91709	probable riboflavin biosynthesis protein
RSP_0393	0	9.11991	17.4771	11.5788	0.408406	0.783487	1.66019	probable riboflavin biosynthesis protein
RSP_0394	0	13.5299	18.7412	12.9436	0.62833	0.868805	1.55109	hypothetical protein
RSP_0394	0	12.9355	17.753	13.3394	0.547023	0.92727	1.42219	hypothetical protein
RSP_0394	0	10.306	15.2253	10.2751	0.501828	0.920271	1.64783	hypothetical protein
RSP_0395	rpoD	12.2483	18.8914	12.3134	0.603751	0.747029	1.88992	RNA polymerase sigma factor
RSP_0395	rpoD	13.2151	19.4577	13.4564	0.588143	0.656926	1.86581	RNA polymerase sigma factor
RSP_0395	rpoD	12.149	20.3611	12.4719	0.586524	0.660119	1.81401	RNA polymerase sigma factor
RSP_0396	0	14.2386	16.7012	14.1941	0.747513	0.868964	1.17705	hypothetical protein
RSP_0396	0	11.1309	19.6498	10.867	0.693889	0.763786	1.9158	hypothetical protein
RSP_0396	0	10.656	18.1541	11.4357	0.590048	0.804294	1.61691	hypothetical protein
RSP_0397	dnaG	11.7704	17.2231	11.6638	0.643434	0.807042	1.65199	DNA primase
RSP_0397	dnaG	11.8703	18.7196	11.9659	0.613066	0.752882	1.36743	DNA primase
RSP_0397	dnaG	11.6316	16.4064	11.53	0.547099	0.855276	1.26932	DNA primase
RSP_0398	0	12.1486	16.1364	12.3033	0.554627	0.784707	1.74365	dehydrogenase( EC:1.4.1.3 )
RSP_0398	0	10.4919	18.4223	11.6758	0.552382	0.77956	1.91646	dehydrogenase( EC:1.4.1.3 )
RSP_0398	0	10.8167	18.6325	10.5833	0.480877	0.741657	1.73801	dehydrogenase( EC:1.4.1.3 )
RSP_0399	0	15.1707	14.4849	14.6395	0.569124	0.868556	1.63201	hypothetical protein
RSP_0399	0	10.4786	15.6775	9.37213	0.378686	0.814826	1.72437	hypothetical protein
RSP_0399	0	9.5558	23.2705	10.2675	0.356911	0.60874	1.5937	hypothetical protein
RSP_0400	0	b.b.	13.1734	9.20515	0.103773	1.11662	2.36001	hypothetical protein
RSP_0400	0	8.98266	13.7118	8.79403	0.43203	0.889783	1.58115	hypothetical protein
RSP_0400	0	8.92203	16.0502	8.94762	0.275421	0.75623	1.48921	hypothetical protein
RSP_0401	0	11.061	12.9149	7.96376	0.492102	1.12016	1.73532	hypothetical protein
RSP_0401	0	8.72919	13.8854	8.65283	0.259981	1.1446	1.47736	hypothetical protein
RSP_0401	0	7.91669	17.7513	11.1768	0.2473	0.81949	1.41046	hypothetical protein
RSP_0402	0	b.b.	14.5164	8.72808	-2.25826	0.817551	3.33723	transcriptional regulator, TetR family
RSP_0402	0	11.2715	15.3822	9.7753	0.553002	0.913665	1.68259	transcriptional regulator, TetR family
RSP_0402	0	9.6984	15.9047	11.4865	0.50098	1.10359	1.43426	transcriptional regulator, TetR family
RSP_0403	0	12.8207	17.1933	12.1089	0.820366	0.743955	1.43545	homoserine dehydrogenase( EC:1.1.1.3 )
RSP_0403	0	11.915	18.1955	12.6453	0.656645	0.643112	1.305	homoserine dehydrogenase( EC:1.1.1.3 )
RSP_0403	0	11.1263	18.7861	11.4096	0.612216	0.894697	1.7155	homoserine dehydrogenase( EC:1.1.1.3 )
RSP_0404	0	12.2985	17.6595	12.1486	0.580367	0.687153	1.88284	fructose - 1,6 - bisphosphatase, GlpX-like
RSP_0404	0	12.0684	19.1141	12.508	0.532038	0.769484	1.71425	fructose - 1,6 - bisphosphatase, GlpX-like
RSP_0404	0	11.0489	18.842	11.1582	0.497476	0.782127	1.9357	fructose - 1,6 - bisphosphatase, GlpX-like
RSP_0405	0	9.83313	14.5151	9.93059	0.591761	0.896977	1.70946	probable single-stranded DNA-specific exonuclease
RSP_0405	0	10.4239	15.6286	8.98065	0.549935	0.868908	1.61651	probable single-stranded DNA-specific exonuclease
RSP_0405	0	8.71028	16.5439	10.446	0.424709	0.86379	1.55776	probable single-stranded DNA-specific exonuclease
RSP_0406	0	b.b.	16.6067	7.00218	0.0194886	0.914	2.3001	periplasmic sensor diguanylate cyclase (GGDEF)
RSP_0406	0	b.b.	9.34767	10.0649	-0.581846	5.71012	2.03198	periplasmic sensor diguanylate cyclase (GGDEF)
RSP_0406	0	10.4081	17.7175	10.4863	0.549767	0.741426	1.92899	periplasmic sensor diguanylate cyclase (GGDEF)
RSP_0407	0	9.62429	15.4815	8.88988	0.553835	0.970621	2.09674	D-lactate dehydrogenase
RSP_0407	0	9.72406	14.5915	9.7397	0.481588	0.919085	1.728	D-lactate dehydrogenase
RSP_0407	0	8.81924	15.1725	9.52397	0.376648	0.822749	1.61244	D-lactate dehydrogenase
RSP_0408	0	16.4466	14.2247	16.3444	0.453187	1.22971	1.90085	hypothetical protein
RSP_0408	0	10.8067	13.4165	10.9816	0.648325	0.938304	1.31968	hypothetical protein
RSP_0408	0	10.1607	20.612	10.0607	0.600877	1.11408	1.1611	hypothetical protein
RSP_0409	0	b.b.	b.b.	b.b.	-0.282935	0.23087	-1.67037	hypothetical protein
RSP_0409	0	11.4021	12.5793	11.3507	0.643699	1.0064	1.35979	hypothetical protein
RSP_0409	0	9.08043	19.3613	10.3833	0.559577	0.793992	1.15539	hypothetical protein
RSP_0410	0	b.b.	15.3721	b.b.	3.35856	0.627042	5.23264	sensor diguanylate cyclase (GGDEF)
RSP_0410	0	b.b.	11.5622	b.b.	-0.134618	0.617047	0.8985	sensor diguanylate cyclase (GGDEF)
RSP_0410	0	b.b.	15.65	b.b.	-0.405044	1.1825	-0.862295	sensor diguanylate cyclase (GGDEF)
RSP_0411	0	b.b.	13.5384	b.b.	1.37441	0.870495	1.20908	hypothetical protein
RSP_0411	0	10.5589	13.5897	9.25933	0.522073	1.2197	1.60489	hypothetical protein
RSP_0411	0	8.92341	16.9616	10.8864	0.416262	0.857299	1.51983	hypothetical protein
RSP_0412	0	10.5068	16.4838	10.6478	0.591945	0.91956	1.68112	putative phosphatase
RSP_0412	0	9.88677	16.8438	10.3914	0.591431	1.03664	1.56002	putative phosphatase
RSP_0412	0	10.1659	16.0594	9.99272	0.495669	1.03934	1.49272	putative phosphatase
RSP_0413	0	b.b.	11.9018	b.b.	1.02569	1.3389	1.47547	two component diguanylate cyclase
RSP_0413	0	b.b.	13.0583	6.87094	0.425132	0.788382	1.36805	two component diguanylate cyclase
RSP_0413	0	7.7368	13.4586	8.54277	0.733255	0.975667	0.994119	two component diguanylate cyclase
RSP_0414	0	b.b.	15.1205	9.42122	-0.131455	1.00759	1.77563	hypothetical protein
RSP_0414	0	9.79318	14.2257	8.96133	0.631808	0.861559	1.72906	hypothetical protein
RSP_0414	0	9.4058	16.2908	10.0602	0.488449	1.0252	1.50854	hypothetical protein
RSP_0415	0	10.3557	15.0957	9.75529	0.655475	1.03316	1.77149	RNA polymerase sigma-70 factor
RSP_0415	0	9.77293	16.4683	9.36946	0.536741	0.801855	1.73173	RNA polymerase sigma-70 factor
RSP_0415	0	9.39929	16.1486	10.5817	0.463084	1.02928	1.51981	RNA polymerase sigma-70 factor
RSP_0416	0	13.4453	16.2628	13.5301	0.767252	1.22631	1.47438	putative calcium-binding EF-hand domain protein
RSP_0416	0	b.b.	13.4252	7.55659	0.391973	0.943036	2.6717	putative calcium-binding EF-hand domain protein
RSP_0416	0	9.65118	21.0669	9.95238	0.736926	0.98137	1.83129	putative calcium-binding EF-hand domain protein
RSP_0418	0	12.7764	15.3338	12.1121	0.455017	0.84969	2.12428	hypothetical protein
RSP_0418	0	12.2903	19.5077	12.8028	0.418101	0.759351	2.00129	hypothetical protein
RSP_0418	0	9.31664	20.792	9.37776	0.302811	0.786303	2.37803	hypothetical protein
RSP_0419	0	b.b.	17.6161	8.52037	-0.84669	0.984098	1.96533	hypothetical protein
RSP_0419	0	11.3903	15.5326	11.3859	0.522411	0.798386	1.6811	hypothetical protein
RSP_0419	0	9.6159	14.2802	9.95913	0.38674	0.953323	1.64427	hypothetical protein
RSP_0420	0	12.4347	15.4067	8.91651	0.66417	0.886866	1.95107	hypothetical protein
RSP_0420	0	10.4077	14.7772	10.104	0.615944	0.708151	1.47153	hypothetical protein
RSP_0420	0	9.11048	21.1817	11.9555	0.39886	0.840872	1.37969	hypothetical protein
RSP_0421	0	11.6993	15.4883	9.42283	0.644409	1.04663	1.95112	hypothetical protein
RSP_0421	0	9.06972	17.2214	9.17702	0.487884	0.999919	1.64697	hypothetical protein
RSP_0421	0	9.29788	15.4738	11.6618	0.441334	0.955798	1.49868	hypothetical protein
RSP_0422	0	14.0144	21.9672	12.1458	0.639904	0.800537	1.43593	hypothetical protein
RSP_0422	0	12.2352	19.2613	13.688	0.623026	0.894292	1.39639	hypothetical protein
RSP_0422	0	10.105	16.0651	9.98169	0.446819	0.765926	1.45602	hypothetical protein
RSP_0423	0	10.7788	18.3256	9.86331	0.63127	0.96419	2.02386	Aldo/keto reductase
RSP_0423	0	10.3878	16.355	10.3931	0.505331	0.885697	1.92851	Aldo/keto reductase
RSP_0423	0	9.78557	15.8605	11.7119	0.493379	0.765831	1.24011	Aldo/keto reductase
RSP_0424	0	9.49449	14.0485	7.89397	0.46609	1.04899	2.90108	hypothetical protein
RSP_0424	0	8.13806	11.0846	7.61835	0.43839	2.00809	1.67786	hypothetical protein
RSP_0424	0	6.40264	15.2575	8.44001	0.410869	0.563655	1.51358	hypothetical protein
RSP_0425	metG	13.5457	18.5676	13.7123	0.78178	0.609124	1.22321	methionyl-tRNA synthetase
RSP_0425	metG	11.7262	19.0595	11.8618	0.575826	0.547937	1.85864	methionyl-tRNA synthetase
RSP_0425	metG	11.2943	17.788	11.769	0.568555	0.624495	1.84892	methionyl-tRNA synthetase
RSP_0426	0	10.6649	15.1734	10.0016	0.590817	0.874568	1.6387	putative Na+/H+ antiporter with cyclic nucleotide-binding domain
RSP_0426	0	10.0241	15.9238	10.7691	0.499268	0.801113	1.60569	putative Na+/H+ antiporter with cyclic nucleotide-binding domain
RSP_0426	0	10.7738	16.6079	10.7016	0.489029	0.880415	1.49872	putative Na+/H+ antiporter with cyclic nucleotide-binding domain
RSP_0427	0	12.5413	19.3112	13.3534	0.58892	0.938284	1.52412	hypothetical protein
RSP_0427	0	13.7427	20.6428	13.7186	0.570143	0.953803	1.51258	hypothetical protein
RSP_0427	0	13.3523	19.9407	12.4698	0.556215	1.06731	1.48419	hypothetical protein
RSP_0428	0	8.50517	13.1075	8.25879	0.483626	0.974249	1.75362	hypothetical protein
RSP_0428	0	9.36903	13.9875	9.44921	0.464615	0.770034	1.67353	hypothetical protein
RSP_0428	0	8.38499	17.5524	8.31733	0.413634	0.886019	1.20386	hypothetical protein
RSP_0429	0	12.9909	14.5709	12.7562	0.820923	0.91689	1.12226	Probable ABC drug/toxin efflux transporter; fused ATPase and inner membrane subunits
RSP_0429	0	b.b.	14.8099	8.80894	0.107738	1.26881	4.36232	Probable ABC drug/toxin efflux transporter; fused ATPase and inner membrane subunits
RSP_0429	0	9.15861	14.6118	8.98419	0.361278	0.707164	1.62593	Probable ABC drug/toxin efflux transporter; fused ATPase and inner membrane subunits
RSP_0430	cobD	9.94429	15.5258	8.77822	0.661645	0.986707	1.80801	cobalamin biosynthesis protein CobD
RSP_0430	cobD	9.78236	14.3673	9.90482	0.532644	0.918633	1.37673	cobalamin biosynthesis protein CobD
RSP_0430	cobD	8.7575	15.5439	9.49577	0.440424	0.897948	1.35202	cobalamin biosynthesis protein CobD
RSP_0431	0	11.1501	18.2865	12.098	0.869905	1.60938	3.49337	putative selenocysteine lyase( EC:4.4.1.16 )
RSP_0431	0	11.3723	16.9738	12.1971	0.807305	1.40249	2.30152	putative selenocysteine lyase( EC:4.4.1.16 )
RSP_0431	0	10.2812	17.424	11.232	0.759801	1.5516	3.24503	putative selenocysteine lyase( EC:4.4.1.16 )
RSP_0432	0	11.9591	18.3701	13.1601	0.991149	1.45178	3.86857	hypothetical protein
RSP_0432	0	10.4394	19.9996	12.2917	0.8309	1.6354	3.42702	hypothetical protein
RSP_0432	0	11.4229	17.5106	11.407	0.805816	1.72635	3.3135	hypothetical protein
RSP_0433	0	13.3043	17.8906	14.4107	1.03697	1.99516	4.62596	hypothetical protein
RSP_0433	0	b.b.	20.0187	12.5124	0.938192	2.03312	3.65639	hypothetical protein
RSP_0433	0	11.4687	21.3456	11.6076	0.995868	1.77309	4.19172	hypothetical protein
RSP_0434	SufD	13.8725	20.0607	13.5618	1.66943	2.05723	4.81862	0
RSP_0434	SufD	12.3622	20.0281	13.6208	1.29021	2.45325	4.08948	0
RSP_0434	SufD	8.40064	19.2065	12.0368	1.28607	3.29761	4.06484	0
RSP_0437	SufC	13.2355	21.5756	14.7118	1.58691	2.43991	4.2966	Suf C, ATPase
RSP_0437	SufC	13.2988	20.6085	13.9854	1.53962	2.08679	4.21543	Suf C, ATPase
RSP_0437	SufC	12.8179	21.0729	14.5058	1.25867	2.7222	4.15908	Suf C, ATPase
RSP_0439	0	12.826	20.4071	14.1952	1.53067	2.57092	3.6368	hypothetical protein
RSP_0439	0	12.9122	20.6301	14.0946	1.46989	2.37459	3.49254	hypothetical protein
RSP_0439	0	11.0355	16.8215	12.2662	1.68122	3.62781	3.11591	hypothetical protein
RSP_0440	sufB	12.5318	21.1736	14.4995	1.79131	2.54571	3.84648	putative SufB
RSP_0440	sufB	12.2135	20.0831	14.4034	1.71118	3.04419	3.61973	putative SufB
RSP_0440	sufB	12.6399	21.9875	13.8447	1.65493	2.62549	3.6004	putative SufB
RSP_0442	0	b.b.	18.9182	12.574	1.43343	1.42751	3.10953	putative aminotransferase
RSP_0442	0	11.8134	18.6097	10.2474	0.784934	1.2356	5.14563	putative aminotransferase
RSP_0442	0	11.3531	17.3952	11.7699	0.688452	1.51947	3.49351	putative aminotransferase
RSP_0443	0	13.6684	19.4707	14.6967	0.637272	1.36007	2.85389	Rrf2 family transcriptional regulator
RSP_0443	0	b.b.	21.1064	10.9877	3.68586	1.45573	6.22624	Rrf2 family transcriptional regulator
RSP_0443	0	9.96857	17.3118	11.9576	0.606478	1.20027	4.92492	Rrf2 family transcriptional regulator
RSP_0444	0	13.4683	18.9289	12.5266	0.618148	0.649928	1.82606	hypothetical protein
RSP_0444	0	12.5299	19.6884	12.5744	0.530465	0.79369	1.81908	hypothetical protein
RSP_0444	0	12.4688	18.6134	13.4826	0.529349	0.660764	1.52722	hypothetical protein
RSP_0445	0	11.994	14.9575	9.98686	0.700524	0.732581	1.71055	hypothetical protein
RSP_0445	0	11.9212	18.3933	11.8331	0.564086	0.803699	1.61577	hypothetical protein
RSP_0445	0	9.70415	16.135	11.7775	0.537651	0.887214	1.31573	hypothetical protein
RSP_0446	0	12.9599	19.2391	12.9607	0.498657	0.689653	2.05682	isocitrate dehydrogenase( EC:1.1.1.42 )
RSP_0446	0	12.1363	20.4724	12.3406	0.46042	0.583605	1.97676	isocitrate dehydrogenase( EC:1.1.1.42 )
RSP_0446	0	13.0611	19.2926	12.798	0.441247	0.694484	1.891	isocitrate dehydrogenase( EC:1.1.1.42 )
RSP_0447	0	8.69559	14.7438	9.43877	0.470745	0.791295	1.8903	hypothetical protein
RSP_0447	0	9.02166	14.7335	9.38238	0.470624	0.912193	1.73884	hypothetical protein
RSP_0447	0	9.2351	15.2369	9.19533	0.424168	0.946191	1.66924	hypothetical protein
RSP_0448	0	13.2872	19.4458	12.7143	0.669183	0.665179	1.85565	EF-Tu; elongation factor Tu
RSP_0448	0	12.6195	17.4768	13.2999	0.623617	0.592411	1.65652	EF-Tu; elongation factor Tu
RSP_0448	0	10.9084	19.2725	11.1501	0.545939	0.610069	2.13929	EF-Tu; elongation factor Tu
RSP_0449	0	11.0009	17.2926	10.7613	0.570833	0.789382	1.76336	putative glutamine amidotransferase
RSP_0449	0	11.1359	17.1939	10.49	0.522882	0.760623	1.72446	putative glutamine amidotransferase
RSP_0449	0	10.4728	16.443	11.1938	0.490945	0.697131	1.65467	putative glutamine amidotransferase
RSP_0450	0	14.3572	17.4645	14.2324	0.604123	0.672322	1.4339	hypothetical protein
RSP_0450	0	11.2036	20.8	11.4948	0.583254	0.666318	1.64556	hypothetical protein
RSP_0450	0	11.4259	18.4691	11.5334	0.527946	0.767239	1.53259	hypothetical protein
RSP_0451	alaS	12.4268	18.4685	12.1162	0.620643	0.735782	1.81184	alanyl-tRNA synthetase
RSP_0451	alaS	11.9221	17.6613	12.7151	0.571668	0.815128	1.54994	alanyl-tRNA synthetase
RSP_0451	alaS	11.4478	18.3207	11.6491	0.561908	0.897256	1.85074	alanyl-tRNA synthetase
RSP_0452	recA	12.3744	17.8138	12.4544	0.520968	0.857672	1.92212	recombinase A
RSP_0452	recA	12.0065	19.2478	12.1023	0.520094	0.768466	1.86172	recombinase A
RSP_0452	recA	11.4998	18.2919	11.5709	0.534141	0.812225	1.85873	recombinase A
RSP_0453	0	10.4753	14.0661	9.17547	0.514522	0.852581	1.98192	hypothetical protein
RSP_0453	0	9.47243	17.0148	10.5751	0.469909	0.806508	1.89443	hypothetical protein
RSP_0453	0	9.04287	14.9764	9.57797	0.344902	0.829284	1.76693	hypothetical protein
RSP_0454	0	b.b.	15.4199	b.b.	0.616126	0.973142	2.31797	multisensor hybrid histidine kinase
RSP_0454	0	b.b.	12.7925	b.b.	0.505866	0.828928	0.635209	multisensor hybrid histidine kinase
RSP_0454	0	10.1825	18.5623	10.1613	0.674826	1.15952	1.1088	multisensor hybrid histidine kinase
RSP_0455	0	7.88354	15.0414	10.8232	0.969216	0.809571	1.3019	possible NOL1/NOP2/sun family protein
RSP_0455	0	11.4406	20.7961	11.0574	0.739521	1.08147	1.18685	possible NOL1/NOP2/sun family protein
RSP_0455	0	10.4805	13.3007	7.80544	0.604161	2.4421	0.461106	possible NOL1/NOP2/sun family protein
RSP_0456	0	9.69176	13.215	9.20991	0.57711	1.06254	1.72939	hypothetical protein
RSP_0456	0	9.84869	15.2685	8.19387	0.509771	1.0185	1.6129	hypothetical protein
RSP_0456	0	7.99753	17.1449	9.70967	0.244626	1.05752	1.54049	hypothetical protein
RSP_0457	glpR	10.4022	14.4962	9.12449	0.666405	0.74133	1.78315	probable glycerol-3-phosphate regulon repressor
RSP_0457	glpR	9.06115	14.2024	8.21151	0.41553	0.849449	1.56673	probable glycerol-3-phosphate regulon repressor
RSP_0457	glpR	8.19747	12.8198	10.1925	0.406848	0.979998	1.28035	probable glycerol-3-phosphate regulon repressor
RSP_0458	0	10.3984	15.2782	10.3889	0.54822	1.11105	1.60855	hypothetical protein
RSP_0458	0	8.64267	14.1894	8.83846	0.463214	1.1255	1.57446	hypothetical protein
RSP_0458	0	9.71182	15.5137	9.5146	0.45126	1.02687	1.42252	hypothetical protein
RSP_0459	0	9.59088	15.3531	10.0875	0.506282	0.859504	1.79441	hypothetical protein
RSP_0459	0	9.89549	14.7617	9.53587	0.499089	0.870312	1.67797	hypothetical protein
RSP_0459	0	9.54985	14.9119	9.48466	0.393421	0.717359	1.56567	hypothetical protein
RSP_0460	0	8.73641	16.3132	8.23888	0.756894	0.886316	2.6395	AcrB/AcrD/AcrF family cation/multidrug efflux pump
RSP_0460	0	8.27374	17.1628	6.89705	0.29966	1.68935	1.55389	AcrB/AcrD/AcrF family cation/multidrug efflux pump
RSP_0460	0	6.98373	11.7995	8.61761	0.139343	2.03404	1.23245	AcrB/AcrD/AcrF family cation/multidrug efflux pump
RSP_0461	0	10.6848	16.9129	12.6443	0.916589	1.36072	1.33321	multidrug/cation efflux pump, membrane fusion protein (MFP) family
RSP_0461	0	11.1592	14.4558	9.93368	0.615785	1.00543	1.56954	multidrug/cation efflux pump, membrane fusion protein (MFP) family
RSP_0461	0	9.98676	18.358	10.8057	0.501803	0.745187	1.04138	multidrug/cation efflux pump, membrane fusion protein (MFP) family
RSP_0462	0	b.b.	16.5067	b.b.	1.01935	0.83645	3.02105	hypothetical protein
RSP_0462	0	10.1188	b.b.	10.3576	0.755398	-1.60785	1.14743	hypothetical protein
RSP_0462	0	9.44779	16.967	9.86698	0.593449	1.2966	0.944479	hypothetical protein
RSP_0463	0	b.b.	16.1879	8.95035	-0.0497703	0.682525	1.89087	cation efflux transporter, CDF family
RSP_0463	0	10.404	15.6403	10.8738	0.517504	0.798562	1.60949	cation efflux transporter, CDF family
RSP_0463	0	10.9412	17.486	10.2339	0.493795	0.755723	1.51198	cation efflux transporter, CDF family
RSP_0464	0	13.8283	21.2256	13.7141	0.494602	0.863071	1.8472	putative protease
RSP_0464	0	14.1374	21.0386	14.0595	0.444396	0.796349	1.84236	putative protease
RSP_0464	0	12.6806	21.9301	13.9869	0.424836	0.792015	1.81689	putative protease
RSP_0465	0	13.7286	21.4465	13.5402	0.560359	0.886056	2.00225	putative protease
RSP_0465	0	14.0038	20.3567	13.9606	0.532845	0.848643	1.82564	putative protease
RSP_0465	0	13.4083	20.372	13.7511	0.509015	0.900006	1.76643	putative protease
RSP_0466	0	12.9076	19.9446	13.824	0.581852	0.692701	2.00218	hypothetical protein
RSP_0466	0	13.3308	20.4992	13.2911	0.477408	0.869269	1.94061	hypothetical protein
RSP_0466	0	13.7643	20.9167	13.2698	0.475476	0.895638	1.64224	hypothetical protein
RSP_0467	ubiD	b.b.	18.0009	10.0915	-4.3067	0.818554	2.25896	3-octaprenyl-4-hydroxybenzoate carboxy-lyase
RSP_0467	ubiD	11.4163	17.8139	11.5899	0.458612	0.921454	2.12086	3-octaprenyl-4-hydroxybenzoate carboxy-lyase
RSP_0467	ubiD	11.4886	17.5376	11.5999	0.437692	0.953152	1.89287	3-octaprenyl-4-hydroxybenzoate carboxy-lyase
RSP_0468	0	12.1885	18.7302	12.1015	0.518501	0.857191	1.508	putative 3-octaprenyl-4-hydroxybenzoate carboxy-lyase
RSP_0468	0	12.2007	17.7955	11.3966	0.472768	0.731994	1.79422	putative 3-octaprenyl-4-hydroxybenzoate carboxy-lyase
RSP_0468	0	11.4026	20.1581	11.7202	0.409445	0.783063	1.75887	putative 3-octaprenyl-4-hydroxybenzoate carboxy-lyase
RSP_0469	0	10.4471	15.7029	9.25965	0.437385	0.824043	2.11675	hypothetical protein
RSP_0469	0	10.6432	16.2771	10.5598	0.382178	0.895167	1.97337	hypothetical protein
RSP_0469	0	9.12383	14.5592	10.4852	0.333068	0.916264	1.91939	hypothetical protein
RSP_0470	0	12.0628	12.8186	7.19643	0.702689	1.07983	5.13581	hypothetical protein
RSP_0470	0	b.b.	15.6286	11.8797	2.27527	0.93328	1.16144	hypothetical protein
RSP_0470	0	7.31835	14.09	7.12272	0.502506	0.87318	1.11583	hypothetical protein
RSP_0472	0	12.3179	15.6085	12.7288	0.641599	0.889258	1.36017	hypothetical protein
RSP_0472	0	11.8707	15.7736	9.74773	0.604646	0.928357	1.6945	hypothetical protein
RSP_0472	0	9.8423	18.0512	11.7458	0.515138	1.08745	1.57201	hypothetical protein
RSP_0473	0	11.4938	16.0471	9.99119	0.670037	1.05762	1.61646	phospholipase-D family protein
RSP_0473	0	10.1048	15.702	9.86347	0.542863	0.824171	1.38135	phospholipase-D family protein
RSP_0473	0	10.1481	15.67	11.3439	0.492408	0.860714	1.27631	phospholipase-D family protein
RSP_0474	cycP	12.3431	15.6884	12.1735	0.743966	1.23891	1.11766	Cytochrome c'
RSP_0474	cycP	11.7	16.7653	11.2786	0.825539	1.35333	1.14908	Cytochrome c'
RSP_0474	cycP	11.3457	16.2354	11.7657	0.683128	1.29297	0.984253	Cytochrome c'
RSP_0475	0	12.2893	16.1019	12.3072	0.762745	1.44756	1.06745	cytochrome b
RSP_0475	0	10.3845	17.1959	10.3133	0.662793	1.56579	1.14789	cytochrome b
RSP_0475	0	10.3296	14.6439	10.9685	0.657929	1.39547	1.12773	cytochrome b
RSP_0476	0	13.892	14.2002	14.0519	0.888053	0.957682	1.02459	L-fuculose-phosphate aldolase( EC:4.1.2.17 )
RSP_0476	0	8.97998	17.4161	8.86236	0.617568	1.03507	1.25357	L-fuculose-phosphate aldolase( EC:4.1.2.17 )
RSP_0476	0	8.62646	13.7039	8.29129	0.563525	0.879281	1.17065	L-fuculose-phosphate aldolase( EC:4.1.2.17 )
RSP_0477	0	9.01784	19.2327	9.80516	0.660543	1.02856	1.40048	hypothetical protein
RSP_0477	0	10.5117	14.1173	10.171	0.566465	1.09927	1.29376	hypothetical protein
RSP_0477	0	9.80666	15.7344	8.86329	0.524668	0.849688	1.00658	hypothetical protein
RSP_0478	0	b.b.	14.3255	b.b.	8.45245	0.555575	2.78674	putative lysyl-tRNA synthetase
RSP_0478	0	9.74533	14.5851	8.85598	0.555406	0.486795	2.41122	putative lysyl-tRNA synthetase
RSP_0478	0	8.31526	15.6011	9.90506	0.290483	0.763231	1.62168	putative lysyl-tRNA synthetase
RSP_0479	0	11.244	19.1338	11.7053	0.594589	0.654156	1.99043	elongation factor P
RSP_0479	0	11.6288	18.6649	11.8566	0.584933	0.721109	1.91292	elongation factor P
RSP_0479	0	11.5716	18.0957	11.8674	0.516897	0.596029	1.81228	elongation factor P
RSP_0480	uxuB	12.1667	13.7164	6.93849	0.726065	0.701457	1.42367	D-mannonate oxidoreductase( EC:1.1.1.57 )
RSP_0480	uxuB	8.75686	13.8053	9.13686	0.716623	0.595832	1.26083	D-mannonate oxidoreductase( EC:1.1.1.57 )
RSP_0480	uxuB	7.5976	13.9511	11.7861	0.276153	0.662432	1.24123	D-mannonate oxidoreductase( EC:1.1.1.57 )
RSP_0481	0	11.1462	12.0749	8.11485	0.626617	0.806643	1.89697	possible 2-deoxy-D-gluconate 3-dehydrogenase( EC:1.1.1.125 )
RSP_0481	0	9.66725	14.4558	9.71302	0.555533	0.688041	1.27141	possible 2-deoxy-D-gluconate 3-dehydrogenase( EC:1.1.1.125 )
RSP_0481	0	8.00214	16.2631	10.4846	0.269339	0.779654	1.1878	possible 2-deoxy-D-gluconate 3-dehydrogenase( EC:1.1.1.125 )
RSP_0482	kduI	b.b.	15.3457	b.b.	0.737004	0.848856	0.737909	4-deoxy-L-threo-5-hexosulose-uronate ketol-isomerase( EC:5.3.1.17 )
RSP_0482	kduI	10.7301	14.538	8.93552	0.733476	0.778759	1.30722	4-deoxy-L-threo-5-hexosulose-uronate ketol-isomerase( EC:5.3.1.17 )
RSP_0482	kduI	8.89572	14.2364	10.7042	0.674723	0.887938	1.12083	4-deoxy-L-threo-5-hexosulose-uronate ketol-isomerase( EC:5.3.1.17 )
RSP_0483	0	6.78105	13.1163	8.49926	1.16704	1.23845	1.63138	hypothetical protein
RSP_0483	0	8.32198	13.455	8.53971	0.403065	0.793748	1.54224	hypothetical protein
RSP_0483	0	8.59365	13.7812	7.47948	0.324012	0.87243	1.39547	hypothetical protein
RSP_0484	0	b.b.	b.b.	b.b.	0.0460834	-1.15974	0.478108	TRAP-T family transporter, DctM (12 TMs) subunit
RSP_0484	0	b.b.	12.6655	6.35064	-0.0824917	1.41409	0.773919	TRAP-T family transporter, DctM (12 TMs) subunit
RSP_0484	0	6.97116	11.5232	6.48623	0.170682	0.749608	0.568345	TRAP-T family transporter, DctM (12 TMs) subunit
RSP_0485	0	b.b.	b.b.	b.b.	3.18389	1.73999	0.50113	TRAP-T family transporter, DctQ (4 TMs) subunit
RSP_0485	0	9.94635	13.731	8.41038	0.655911	1.15115	1.69069	TRAP-T family transporter, DctQ (4 TMs) subunit
RSP_0485	0	8.95054	14.4993	10.8542	0.32638	0.579	1.1957	TRAP-T family transporter, DctQ (4 TMs) subunit
RSP_0487	0	11.5222	15.7316	10.219	0.675218	0.788625	2.12459	TRAP-T family transporter, DctP (periplasmic binding) subunit
RSP_0487	0	9.90886	16.4987	10.2061	0.634224	0.773671	1.60531	TRAP-T family transporter, DctP (periplasmic binding) subunit
RSP_0487	0	10.32	17.3178	11.3833	0.559516	0.586483	1.46886	TRAP-T family transporter, DctP (periplasmic binding) subunit
RSP_0488	uxaC	8.1127	14.8669	7.81042	0.35301	0.916684	2.77414	uronate isomerase
RSP_0488	uxaC	6.87077	11.4383	8.22764	0.137543	1.29642	2.69913	uronate isomerase
RSP_0488	uxaC	6.74138	14.5751	7.15347	0.130734	0.820769	2.26661	uronate isomerase
RSP_0489	0	10.5526	15.0326	7.46318	0.674409	0.853075	3.36213	GntR family transcriptional regulator
RSP_0489	0	9.57585	13.6973	9.99517	0.636343	0.63964	1.89595	GntR family transcriptional regulator
RSP_0489	0	7.96198	15.3956	11.0251	0.305316	0.716782	1.12169	GntR family transcriptional regulator
RSP_0490	0	11.0164	16.2525	10.5428	0.592152	0.729409	1.8894	carbohydrate kinase
RSP_0490	0	10.4064	16.39	11.2487	0.564952	0.738151	1.798	carbohydrate kinase
RSP_0490	0	10.3411	18.044	10.5176	0.542046	0.703837	1.69091	carbohydrate kinase
RSP_0491	hupT	11.7696	15.4699	10.7859	0.57017	0.673771	1.79285	Hydrogen uptake histidine-kinase
RSP_0491	hupT	10.8217	17.958	9.51507	0.446042	0.875397	1.66037	Hydrogen uptake histidine-kinase
RSP_0491	hupT	9.03272	17.0513	11.7775	0.292266	0.775612	1.53655	Hydrogen uptake histidine-kinase
RSP_0492	hupU	10.582	12.7396	10.0336	0.555062	0.985159	1.80401	hydrogenase small subunit
RSP_0492	hupU	10.0234	16.6603	8.8777	0.391391	0.815056	1.66574	hydrogenase small subunit
RSP_0492	hupU	8.8829	16.7015	10.6124	0.349798	0.819582	1.45641	hydrogenase small subunit
RSP_0493	hupV	10.9164	15.4529	10.4771	0.598527	1.23077	1.30831	hydrogenase large subunit
RSP_0493	hupV	11.2365	17.5532	9.93243	0.552731	0.930915	1.28363	hydrogenase large subunit
RSP_0493	hupV	9.0958	16.9377	10.6684	0.467832	0.903809	1.24489	hydrogenase large subunit
RSP_0494	hypF	10.4731	14.3865	8.08478	0.634368	0.92574	1.37106	hydrogenase maturation factor F
RSP_0494	hypF	9.61981	17.5883	10.4944	0.434215	0.773388	1.3371	hydrogenase maturation factor F
RSP_0494	hypF	8.31538	17.8059	8.78986	0.350268	0.909681	1.17221	hydrogenase maturation factor F
RSP_0495	hupS	b.b.	12.7922	b.b.	-0.255384	0.768915	0.0798778	hydrogenase protein small subunit( EC:1.12.99.6 )
RSP_0495	hupS	6.28604	12.3557	10.1687	3.85699	0.404629	1.16476	hydrogenase protein small subunit( EC:1.12.99.6 )
RSP_0495	hupS	10.7623	12.6008	7.2075	0.744867	2.46851	0.432123	hydrogenase protein small subunit( EC:1.12.99.6 )
RSP_0496	hupL	b.b.	13.494	b.b.	0.15506	0.874168	1.83067	hydrogenase protein large subunit
RSP_0496	hupL	9.13974	16.0213	9.29	0.624106	0.771838	1.19057	hydrogenase protein large subunit
RSP_0496	hupL	6.33601	b.b.	7.25819	0.306736	-0.996106	0.796919	hydrogenase protein large subunit
RSP_0497	0	b.b.	b.b.	b.b.	-3.10451	-0.740793	1.04223	HupE/UreJ accessory protein
RSP_0497	0	10.9125	18.1526	8.17203	0.668224	0.899045	1.32863	HupE/UreJ accessory protein
RSP_0497	0	8.16027	17.9158	10.3608	0.536617	0.90867	1.23806	HupE/UreJ accessory protein
RSP_0498	hupC	b.b.	b.b.	b.b.	1.26072	0.139727	6.96389	Ni, Fe hydrogenase I cytochrome b subunit
RSP_0498	hupC	b.b.	10.6071	b.b.	-1.53832	1.85669	1.21424	Ni, Fe hydrogenase I cytochrome b subunit
RSP_0498	hupC	7.43879	11.807	7.58041	0.387712	1.95127	1.10759	Ni, Fe hydrogenase I cytochrome b subunit
RSP_0499	hupD	12.315	17.6273	12.3411	0.786099	1.00765	1.00482	HycI, hydrogenase maturation protease
RSP_0499	hupD	9.46299	13.1054	9.27344	0.454927	0.900679	1.51499	HycI, hydrogenase maturation protease
RSP_0499	hupD	8.846	15.447	8.86083	0.436219	0.795448	1.38492	HycI, hydrogenase maturation protease
RSP_0500	0	10.3021	15.7517	9.01775	1.00502	1.26249	1.26458	putative HupF/HypC hydrogenase protein
RSP_0500	0	9.34477	16.4416	9.54275	0.798926	1.08892	1.0423	putative HupF/HypC hydrogenase protein
RSP_0500	0	9.38119	16.6464	10.5123	0.527575	1.16661	0.81766	putative HupF/HypC hydrogenase protein
RSP_0501	hupG	b.b.	10.2696	b.b.	-0.0119893	1.52193	-0.174495	HupG hydrogenase expression/formation protein
RSP_0501	hupG	10.3031	12.8323	7.98069	0.791696	0.960411	1.05335	HupG hydrogenase expression/formation protein
RSP_0501	hupG	7.97699	11.9719	9.71571	0.392912	1.4579	0.786529	HupG hydrogenase expression/formation protein
RSP_0502	hupH	7.57576	11.6133	9.2274	0.581824	1.02752	1.51352	HupH hydrogenase expression/formation protein
RSP_0502	hupH	8.8077	15.245	8.72084	0.560221	0.662765	1.1467	HupH hydrogenase expression/formation protein
RSP_0502	hupH	9.64392	14.208	7.11955	0.479351	1.01856	0.979908	HupH hydrogenase expression/formation protein
RSP_0503	hupJ	6.23901	11.1966	7.53671	0.444119	1.55281	1.04537	HupJ, contains rubredoxin domain
RSP_0503	hupJ	7.36307	11.6008	7.13379	0.316104	1.85957	0.992576	HupJ, contains rubredoxin domain
RSP_0503	hupJ	6.04957	12.4861	6.37358	0.212713	0.842789	0.451296	HupJ, contains rubredoxin domain
RSP_0504	hupK	9.16537	13.1143	8.26882	0.658954	0.75465	1.12993	HupK
RSP_0504	hupK	8.01888	14.1926	8.80071	0.611098	1.06171	0.960889	HupK
RSP_0504	hupK	8.61308	12.7495	7.62742	0.400236	1.01311	0.763976	HupK
RSP_0505	hypA	15.8152	15.6991	15.7605	0.751108	0.880502	1.13449	Hydrogenase expression/synthesis, HypA family
RSP_0505	hypA	10.5795	23.6794	9.38952	0.729473	0.856973	1.14592	Hydrogenase expression/synthesis, HypA family
RSP_0505	hypA	9.52103	12.9058	10.2862	0.588067	0.531573	1.08597	Hydrogenase expression/synthesis, HypA family
RSP_0506	hypB	9.18273	13.6273	8.02009	0.644826	1.0636	1.82786	NI2+-binding GTPase protein HypB
RSP_0506	hypB	9.25028	16.8901	9.12421	0.496995	0.885447	1.12159	NI2+-binding GTPase protein HypB
RSP_0506	hypB	7.53576	13.9035	8.24478	0.288411	0.948452	0.918499	NI2+-binding GTPase protein HypB
RSP_0507	0	b.b.	16.8184	b.b.	0.952671	0.954854	-0.693014	HupR response regulator
RSP_0507	0	11.1501	b.b.	9.74503	0.669051	-1.09624	1.19468	HupR response regulator
RSP_0507	0	8.36978	14.2535	8.01966	0.445829	0.800217	1.19276	HupR response regulator
RSP_0508	hypC	12.3647	20.4563	12.3801	0.889063	1.48708	1.98629	Hydrogenase expression/formation protein HypC
RSP_0508	hypC	b.b.	10.3636	4.86268	-0.691649	1.55868	0.887225	Hydrogenase expression/formation protein HypC
RSP_0508	hypC	8.07499	12.1785	7.95912	0.562233	1.04085	0.771471	Hydrogenase expression/formation protein HypC
RSP_0509	hypD	b.b.	12.9049	6.4067	1.05895	0.583027	1.69547	hydrogenase isoenzyme formation protein HypD
RSP_0509	hypD	7.77011	10.9554	7.80597	0.391564	0.711501	1.1791	hydrogenase isoenzyme formation protein HypD
RSP_0509	hypD	7.77714	15.2791	8.17313	0.310096	0.751157	0.978598	hydrogenase isoenzyme formation protein HypD
RSP_0510	hypE	11.269	14.0117	7.77715	0.724448	0.494649	1.18363	hydrogenase expression/formation protein HypE
RSP_0510	hypE	9.84633	13.8148	11.0026	0.499323	0.928356	1.07519	hydrogenase expression/formation protein HypE
RSP_0510	hypE	7.74758	13.3422	9.62679	0.443329	0.865297	1.06341	hydrogenase expression/formation protein HypE
RSP_0511	0	9.01746	13.8351	8.15024	0.667187	1.07161	1.80241	two component transcriptional regulator, LuxR family
RSP_0511	0	9.69994	13.2719	8.53711	0.655434	1.19181	1.4781	two component transcriptional regulator, LuxR family
RSP_0511	0	9.03021	14.1555	10.4236	0.632432	1.15391	1.2883	two component transcriptional regulator, LuxR family
RSP_0512	0	b.b.	11.77	6.31084	2.9303	1.01679	8.28085	multisensor hybrid histidine kinase
RSP_0512	0	b.b.	14.3728	8.38667	0.0913754	0.846421	2.15121	multisensor hybrid histidine kinase
RSP_0512	0	8.81715	13.326	6.32761	0.298239	1.23562	1.06394	multisensor hybrid histidine kinase
RSP_0513	0	13.7874	19.5582	13.1831	0.520086	0.850429	2.72353	hypothetical protein
RSP_0513	0	12.9608	19.6866	12.7476	0.419439	0.846222	1.82345	hypothetical protein
RSP_0513	0	13.3319	20.7669	13.8081	0.277158	0.777879	1.6071	hypothetical protein
RSP_0514	0	11.4254	16.7164	6.43696	0.929662	0.7563	1.71895	dTDP-glucose 4,6-dehydratase protein( EC:4.2.1.46 )
RSP_0514	0	11.2403	14.3157	11.7124	0.705717	0.677393	1.13848	dTDP-glucose 4,6-dehydratase protein( EC:4.2.1.46 )
RSP_0514	0	6.41657	10.4385	10.9074	0.203359	1.10254	0.965705	dTDP-glucose 4,6-dehydratase protein( EC:4.2.1.46 )
RSP_0515	0	8.50747	17.8702	5.92343	0.753509	0.957455	7.16666	hypothetical protein
RSP_0515	0	10.0355	16.8656	9.74059	0.539523	0.964136	1.4583	hypothetical protein
RSP_0515	0	9.1705	12.2717	9.43462	0.499975	0.871325	1.12281	hypothetical protein
RSP_0516	0	b.b.	11.0673	b.b.	1.13078	0.465288	-0.446013	hypothetical protein
RSP_0516	0	b.b.	b.b.	b.b.	0.926014	0.46717	-4.71887	hypothetical protein
RSP_0516	0	8.40594	11.9327	8.25133	1.15251	2.07203	0.636141	hypothetical protein
RSP_0517	0	b.b.	11.319	b.b.	1.96209	0.884684	1.49546	hypothetical protein
RSP_0517	0	9.65227	12.9693	7.32942	0.732612	0.987958	5.35929	hypothetical protein
RSP_0517	0	7.63573	15.2246	9.68805	0.307828	0.920419	1.22128	hypothetical protein
RSP_0518	0	b.b.	b.b.	b.b.	1.00286	-0.621815	1.26293	putative glycosyltransferase protein
RSP_0518	0	10.0255	13.9362	b.b.	0.83963	0.87091	0.568613	putative glycosyltransferase protein
RSP_0518	0	7.91462	13.3134	9.69391	0.564504	1.19913	0.778478	putative glycosyltransferase protein
RSP_0519	0	b.b.	b.b.	b.b.	1.05919	2.52356	1.57583	NAD-dependent epimerase/dehydratase
RSP_0519	0	b.b.	11.8229	b.b.	0.89149	1.98659	0.816775	NAD-dependent epimerase/dehydratase
RSP_0519	0	8.04638	13.0116	8.66823	0.619596	0.899733	1.14283	NAD-dependent epimerase/dehydratase
RSP_0520	0	10.7113	17.1172	8.47874	0.624683	0.910668	1.91253	NAD-dependent dehydratase/epimerase
RSP_0520	0	8.43744	14.4734	8.21122	0.515727	0.76974	1.74263	NAD-dependent dehydratase/epimerase
RSP_0520	0	8.89058	12.6618	10.1116	0.460299	0.500986	1.42409	NAD-dependent dehydratase/epimerase
RSP_0521	0	11.4837	15.0726	11.5868	0.806974	1.01548	1.27692	putative Zn-containing dehydrogenase
RSP_0521	0	8.23772	14.8186	11.7489	0.70132	0.808168	1.03396	putative Zn-containing dehydrogenase
RSP_0521	0	9.61412	13.4976	7.76283	0.586711	1.39268	0.70338	putative Zn-containing dehydrogenase
RSP_0522	0	b.b.	b.b.	b.b.	1.56534	-5.35036	1.07756	putative oxidoreductase
RSP_0522	0	b.b.	13.3425	b.b.	-0.0702786	1.46774	0.481299	putative oxidoreductase
RSP_0522	0	7.49088	12.869	7.34903	1.0229	1.58697	0.649923	putative oxidoreductase
RSP_0523	0	b.b.	15.5058	b.b.	1.31528	0.882421	2.55388	hypothetical protein
RSP_0523	0	b.b.	12.7044	b.b.	-1.67263	0.306224	-5.63563	hypothetical protein
RSP_0523	0	10.7075	14.6812	11.4075	0.757164	0.772006	1.0171	hypothetical protein
RSP_0524	0	b.b.	18.1061	b.b.	3.95443	0.705846	0.680178	hypothetical protein
RSP_0524	0	11.6273	b.b.	9.32002	0.741084	0.505707	1.31003	hypothetical protein
RSP_0524	0	9.62699	20.0411	10.6266	0.512019	0.886748	1.30413	hypothetical protein
RSP_0525	0	10.5776	14.7614	9.26102	0.789057	0.820226	1.97254	hypothetical protein
RSP_0525	0	10.702	15.8173	10.65	0.773471	0.906982	1.3116	hypothetical protein
RSP_0525	0	9.33256	14.538	10.6256	0.538983	0.967032	1.23246	hypothetical protein
RSP_0526	0	10.2012	14.3695	9.16683	0.592584	0.86656	1.85218	hypothetical protein
RSP_0526	0	10.4615	17.0545	10.6443	0.566824	0.955221	1.70159	hypothetical protein
RSP_0526	0	9.10913	16.3463	10.5817	0.452104	0.936066	1.67809	hypothetical protein
RSP_0527	rpoN	10.3145	14.5636	10.257	0.560989	1.00749	1.23561	sigma-54, RpoN
RSP_0527	rpoN	8.7684	11.2866	9.29346	0.558398	1.72374	1.16368	sigma-54, RpoN
RSP_0527	rpoN	7.57952	15.1435	9.28649	0.272027	1.27087	1.10714	sigma-54, RpoN
RSP_0528	nifW	b.b.	13.2765	b.b.	0.146687	1.047	6.41916	nitrogenase stabilizing/protective protein
RSP_0528	nifW	b.b.	12.972	b.b.	-0.628343	0.830057	1.77352	nitrogenase stabilizing/protective protein
RSP_0528	nifW	b.b.	12.8972	5.61539	-2.64128	0.9411	0.672757	nitrogenase stabilizing/protective protein
RSP_0529	nifV	b.b.	13.1261	b.b.	0.773832	0.853839	1.33304	Homocitrate synthase
RSP_0529	nifV	11.0058	16.749	11.2796	0.612516	1.07924	1.49849	Homocitrate synthase
RSP_0529	nifV	6.61487	11.1392	6.09865	0.229823	2.26167	0.732491	Homocitrate synthase
RSP_0530	nifS	b.b.	12.087	b.b.	1.05	1.12544	18.5675	Cysteine desulfurase( EC:2.8.1.7 )
RSP_0530	nifS	7.81887	12.7824	7.36133	0.848851	1.25046	1.24959	Cysteine desulfurase( EC:2.8.1.7 )
RSP_0530	nifS	5.36868	14.1801	7.84302	0.466712	1.20514	0.895206	Cysteine desulfurase( EC:2.8.1.7 )
RSP_0531	nifU	8.265	15.6873	8.25599	0.981365	0.878372	1.7156	Nitrogen fixation protein
RSP_0531	nifU	10.2019	15.7789	10.3509	0.879032	0.839968	0.985402	Nitrogen fixation protein
RSP_0531	nifU	9.24609	10.9247	8.46544	0.511951	3.20638	0.711487	Nitrogen fixation protein
RSP_0532	0	b.b.	10.9307	11.5295	0.0870022	1.27283	1.23106	hypothetical protein
RSP_0532	0	11.2572	16.3629	7.70228	0.720398	1.03815	1.18799	hypothetical protein
RSP_0532	0	7.3735	17.4892	5.61392	0.717679	0.769812	0.494485	hypothetical protein
RSP_0533	nifQ	6.3928	14.0612	5.74441	0.627708	0.869205	1.17806	putative nitrogen fixation protein nifQ
RSP_0533	nifQ	7.00374	12.439	6.54995	0.466611	1.11719	1.04745	putative nitrogen fixation protein nifQ
RSP_0533	nifQ	6.14864	13.208	7.3045	0.299858	0.882446	0.777769	putative nitrogen fixation protein nifQ
RSP_0534	0	b.b.	12.0395	b.b.	1.38569	0.886281	-0.52108	putative dimeric ferredoxin (FdIII)
RSP_0534	0	6.69883	12.2721	8.5809	0.726986	0.862096	1.07512	putative dimeric ferredoxin (FdIII)
RSP_0534	0	8.69668	13.9494	5.66476	0.62426	0.878297	0.414366	putative dimeric ferredoxin (FdIII)
RSP_0535	0	13.4621	b.b.	13.4581	0.662312	1.06386	1.46507	hypothetical protein
RSP_0535	0	10.3473	14.4556	8.64432	1.07909	0.846349	0.924163	hypothetical protein
RSP_0535	0	9.51601	15.6209	10.4434	0.630547	0.856051	0.794096	hypothetical protein
RSP_0536	nifX	12.577	16.0479	12.2395	0.801794	0.83076	1.09601	putative nitrogenase molybdenum-iron protein NifX
RSP_0536	nifX	8.56512	14.9899	7.878	0.553333	0.886937	1.3786	putative nitrogenase molybdenum-iron protein NifX
RSP_0536	nifX	8.19827	14.6549	8.86655	0.457385	0.867112	1.31567	putative nitrogenase molybdenum-iron protein NifX
RSP_0537	nifN	11.7894	14.0946	12.0492	0.765221	0.799453	1.11949	nitrogenase molybdenum-iron protein beta chain, nifN
RSP_0537	nifN	7.54542	14.1326	7.814	0.434561	0.968904	1.63816	nitrogenase molybdenum-iron protein beta chain, nifN
RSP_0537	nifN	6.40381	12.5572	7.16525	0.237557	0.515061	1.37549	nitrogenase molybdenum-iron protein beta chain, nifN
RSP_0538	nifE	b.b.	12.9069	8.66827	3.60431	0.510454	1.56713	nifE, nitrogenase molybdenum-cofactor synthesis protein
RSP_0538	nifE	8.15284	11.2933	7.62639	0.525402	0.551587	1.20888	nifE, nitrogenase molybdenum-cofactor synthesis protein
RSP_0538	nifE	8.54686	12.1745	8.60695	0.470724	0.71182	0.878058	nifE, nitrogenase molybdenum-cofactor synthesis protein
RSP_0539	nifK	b.b.	13.6882	b.b.	-0.260827	0.579358	2.90298	nitrogenase molybdenum-iron protein beta chain
RSP_0539	nifK	b.b.	11.072	10.8549	-0.625022	0.21151	1.14341	nitrogenase molybdenum-iron protein beta chain
RSP_0539	nifK	9.73119	12.8529	5.41479	0.680516	0.475018	0.759007	nitrogenase molybdenum-iron protein beta chain
RSP_0540	nifD	b.b.	13.7287	b.b.	1.14518	0.44031	6.03494	Nitrogenase iron-molybdenum protein, alpha chain( EC:1.18.6.1 )
RSP_0540	nifD	b.b.	14.1564	b.b.	1.0989	0.727699	1.97454	Nitrogenase iron-molybdenum protein, alpha chain( EC:1.18.6.1 )
RSP_0540	nifD	b.b.	12.6681	b.b.	0.0855946	0.915994	1.06652	Nitrogenase iron-molybdenum protein, alpha chain( EC:1.18.6.1 )
RSP_0541	nifH	13.0725	16.5186	12.6582	0.769068	0.634757	1.18804	Nitrogenase iron protein (Nitrogenase component II)( EC:1.18.6.1 )
RSP_0541	nifH	b.b.	b.b.	b.b.	1.67081	0.653854	1.33314	Nitrogenase iron protein (Nitrogenase component II)( EC:1.18.6.1 )
RSP_0541	nifH	8.43619	b.b.	7.85154	0.376563	0.93792	1.86972	Nitrogenase iron protein (Nitrogenase component II)( EC:1.18.6.1 )
RSP_0542	0	b.b.	12.2982	b.b.	0.787277	2.19911	0.45247	hypothetical protein
RSP_0542	0	b.b.	b.b.	b.b.	0.292607	-1.76398	-0.173301	hypothetical protein
RSP_0542	0	b.b.	11.9973	6.78468	-0.120395	2.7278	0.923935	hypothetical protein
RSP_0543	fixU	b.b.	13.9246	b.b.	5.18347	0.652441	1.93957	hypothetical protein
RSP_0543	fixU	b.b.	11.4249	b.b.	0.881099	1.26979	0.493377	hypothetical protein
RSP_0543	fixU	9.32996	15.3917	9.71121	0.544803	0.998741	1.24095	hypothetical protein
RSP_0544	nifZ	b.b.	12.5739	b.b.	1.00257	1.28201	1.54892	probable NifZ
RSP_0544	nifZ	6.83075	b.b.	8.05607	0.890525	0.882623	1.73516	probable NifZ
RSP_0544	nifZ	8.58732	19.0698	7.85231	0.530963	0.86516	0.931296	probable NifZ
RSP_0545	0	b.b.	12.9891	b.b.	-0.20899	2.25963	0.166386	hypothetical protein
RSP_0545	0	5.11823	12.6703	b.b.	2.23028	1.47975	0.122565	hypothetical protein
RSP_0545	0	6.42627	12.4193	b.b.	0.316845	2.17581	-5.79206	hypothetical protein
RSP_0546	nifB	12.1458	15.6734	b.b.	0.667288	0.994248	0.341504	NifB family--FeMo cofactor biosynthesis protein
RSP_0546	nifB	b.b.	15.7591	b.b.	0.925921	1.40639	0.00617782	NifB family--FeMo cofactor biosynthesis protein
RSP_0546	nifB	4.65272	b.b.	11.6788	91.0516	-0.0650699	1.17598	NifB family--FeMo cofactor biosynthesis protein
RSP_0547	nifA	b.b.	15.0533	7.53267	-2.8407	0.964359	4.44957	NifA transcriptional activator
RSP_0547	nifA	10.7033	12.1861	10.2257	0.589884	0.844958	1.67124	NifA transcriptional activator
RSP_0547	nifA	10.058	18.2918	10.1418	0.49922	1.13349	1.23732	NifA transcriptional activator
RSP_0548	0	12.2176	18.085	11.9904	0.609202	0.807401	1.22733	hypothetical protein
RSP_0548	0	11.5056	17.3172	11.7161	0.631607	0.93544	1.1601	hypothetical protein
RSP_0548	0	11.1356	16.4966	10.93	0.590488	0.89783	1.08698	hypothetical protein
RSP_0549	0	12.7205	18.1421	12.7218	0.686326	0.75221	1.47556	hypothetical protein
RSP_0549	0	8.96945	20.0563	11.3684	0.661893	0.764577	1.64604	hypothetical protein
RSP_0549	0	10.7708	14.5683	8.43303	0.634166	1.05854	0.899275	hypothetical protein
RSP_0550	0	12.5164	16.3902	12.4385	0.634039	1.09952	1.604	putative D-alanyl-D-alanine carboxypeptidase
RSP_0550	0	11.0071	16.6579	11.1745	0.732769	1.06728	2.05936	putative D-alanyl-D-alanine carboxypeptidase
RSP_0550	0	10.8635	18.4641	11.1922	0.584557	0.806388	1.62931	putative D-alanyl-D-alanine carboxypeptidase
RSP_0551	0	9.86718	15.4105	10.1811	0.760895	0.831825	1.66762	putative thymidylate kinase( EC:2.7.4.9 )
RSP_0551	0	10.1763	14.369	9.77523	0.555814	0.96847	1.64342	putative thymidylate kinase( EC:2.7.4.9 )
RSP_0551	0	9.64182	15.6259	9.60224	0.53267	0.813142	1.16901	putative thymidylate kinase( EC:2.7.4.9 )
RSP_0552	0	b.b.	14.7489	6.89373	-0.80705	0.980467	2.56876	putative multidrug transporter, SMR family, DMT Superfamily
RSP_0552	0	11.2234	15.3567	10.8378	0.834719	1.00956	1.267	putative multidrug transporter, SMR family, DMT Superfamily
RSP_0552	0	10.8369	11.3098	11.108	0.724395	0.502264	1.01594	putative multidrug transporter, SMR family, DMT Superfamily
RSP_0553	ruvB	9.70722	13.3578	8.7448	0.538488	0.908323	1.81599	Holliday junction DNA helicase RuvB
RSP_0553	ruvB	9.99174	15.3636	10.2065	0.513579	1.05157	1.63131	Holliday junction DNA helicase RuvB
RSP_0553	ruvB	8.65246	15.8602	9.91904	0.395112	1.01465	1.4894	Holliday junction DNA helicase RuvB
RSP_0554	htpx	11.1432	16.5421	8.83325	0.609904	1.19318	1.68065	heat shock protein HtpX
RSP_0554	htpx	10.1157	16.5832	10.9833	0.513756	1.24095	1.42795	heat shock protein HtpX
RSP_0554	htpx	8.97456	13.5475	10.4857	0.449286	1.28159	1.37756	heat shock protein HtpX
RSP_0555	ruvA	9.46014	15.0765	9.57242	0.469691	0.771261	1.80733	Holliday junction DNA helicase motor protein
RSP_0555	ruvA	10.289	15.9504	9.83729	0.457658	0.812993	1.79358	Holliday junction DNA helicase motor protein
RSP_0555	ruvA	9.74209	18.6593	10.2233	0.454577	0.796198	1.77142	Holliday junction DNA helicase motor protein
RSP_0556	ruvC	11.3772	17.2825	10.5054	0.604541	0.739474	1.80408	Holliday junction resolvase
RSP_0556	ruvC	11.6932	16.7565	11.6003	0.539766	0.626136	1.48498	Holliday junction resolvase
RSP_0556	ruvC	10.6012	18.6846	11.6427	0.472476	0.722931	1.37234	Holliday junction resolvase
RSP_0557	0	13.5515	21.1737	14.5485	0.48872	1.17698	1.82597	hypothetical protein
RSP_0557	0	14.6607	21.2152	14.3451	0.428429	1.47556	1.80123	hypothetical protein
RSP_0557	0	14.4055	19.2176	13.4554	0.415142	1.62599	1.56852	hypothetical protein
RSP_0558	0	11.5747	16.3291	10.2631	0.704029	0.575879	1.9716	Possible ribosomal protein L11 methyltransferase
RSP_0558	0	11.6109	18.6706	11.6627	0.590516	0.873493	1.83757	Possible ribosomal protein L11 methyltransferase
RSP_0558	0	10.2969	18.6212	11.363	0.527107	0.620938	1.66655	Possible ribosomal protein L11 methyltransferase
RSP_0559	msrA	11.0181	15.8215	11.1464	0.599065	0.957179	1.76451	Peptide methionine sulfoxide reductase
RSP_0559	msrA	9.39051	15.6689	10.2726	0.541379	0.957801	1.72242	Peptide methionine sulfoxide reductase
RSP_0559	msrA	10.3124	16.774	10.368	0.508003	0.911281	1.68803	Peptide methionine sulfoxide reductase
RSP_0560	priA	12.3459	17.3231	12.6664	0.717892	0.92431	1.22954	Probable pimosomal protein N'
RSP_0560	priA	b.b.	17.1884	5.95591	2.35013	0.898084	4.09219	Probable pimosomal protein N'
RSP_0560	priA	9.84338	11.5953	10.0726	0.519852	0.658997	1.49636	Probable pimosomal protein N'
RSP_0561	0	11.7829	17.3063	11.6442	0.527192	0.791531	2.07773	transaldolase
RSP_0561	0	11.1595	18.3038	11.3677	0.518762	0.700426	1.99208	transaldolase
RSP_0561	0	11.5016	18.1398	11.9502	0.493981	0.660448	1.92674	transaldolase
RSP_0562	0	11.3	18.6615	12.0439	0.594048	0.662763	1.87471	hypothetical protein
RSP_0562	0	9.65692	19.2595	10.3514	0.586925	0.806333	1.83579	hypothetical protein
RSP_0562	0	11.9042	16.397	11.4092	0.517354	0.90954	1.82704	hypothetical protein
RSP_0563	0	12.7519	18.1733	12.7819	0.689418	0.867325	1.4106	tyrosine recombinase
RSP_0563	0	11.1634	18.2627	11.2848	0.613526	1.10112	1.62815	tyrosine recombinase
RSP_0563	0	11.1187	19.0212	11.2257	0.609317	0.819663	1.54894	tyrosine recombinase
RSP_0564	0	b.b.	12.7216	b.b.	1.9216	1.05058	-1.10066	hypothetical protein
RSP_0564	0	9.38871	12.5528	9.97188	0.711421	0.936618	1.40757	hypothetical protein
RSP_0564	0	10.2719	17.9345	9.39144	0.557386	0.955739	1.22512	hypothetical protein
RSP_0565	0	11.2925	15.7625	10.7609	0.598301	0.898626	1.84406	putative phosphatidylcholine synthase
RSP_0565	0	10.5766	15.4325	11.5111	0.561016	0.877495	1.78863	putative phosphatidylcholine synthase
RSP_0565	0	10.5858	17.3535	10.6253	0.517757	0.821437	1.72493	putative phosphatidylcholine synthase
RSP_0566	0	b.b.	13.5243	b.b.	1.4215	1.0236	0.557104	possible transporter, DMT superfamily
RSP_0566	0	b.b.	13.5305	7.46118	-0.387767	0.997098	2.14629	possible transporter, DMT superfamily
RSP_0566	0	b.b.	16.4933	9.77603	-1.01753	0.803323	1.78876	possible transporter, DMT superfamily
RSP_0567	0	6.63736	14.538	9.20365	1.14383	0.807965	1.40092	Probable Methylated-DNA-(protein)-cysteine S-methyltransferase
RSP_0567	0	11.8347	11.3839	11.8319	0.676896	3.03022	1.29774	Probable Methylated-DNA-(protein)-cysteine S-methyltransferase
RSP_0567	0	9.0657	17.0435	5.78414	0.500766	0.833103	0.173375	Probable Methylated-DNA-(protein)-cysteine S-methyltransferase
RSP_0568	0	13.6621	17.4992	13.7362	0.652337	0.740922	1.49459	isoleucyl-tRNA synthetase
RSP_0568	0	b.b.	16.5871	9.60782	-4.08607	0.76304	2.05214	isoleucyl-tRNA synthetase
RSP_0568	0	10.9373	16.5467	11.1559	0.574855	0.814748	1.99628	isoleucyl-tRNA synthetase
RSP_0569	0	11.1388	14.9755	9.64606	0.513728	1.02788	1.3132	hypothetical protein
RSP_0569	0	10.8316	15.6421	10.6885	0.490276	1.09133	1.2487	hypothetical protein
RSP_0569	0	9.78739	16.1907	11.2132	0.45536	1.10602	1.17254	hypothetical protein
RSP_0570	0	10.6791	16.2521	11.1647	0.654524	1.30413	1.47206	hypothetical protein
RSP_0570	0	11.3442	16.7011	11.3101	0.607266	1.26353	1.3389	hypothetical protein
RSP_0570	0	11.3024	16.1391	10.9327	0.527792	1.49763	1.24469	hypothetical protein
RSP_0571	0	14.6065	22.4928	14.536	0.461129	0.662929	1.61836	tRNA pseudouridine synthase
RSP_0571	0	10.5895	16.2059	10.2872	0.684268	0.753259	1.68701	tRNA pseudouridine synthase
RSP_0571	0	10.1483	16.3421	10.7325	0.570283	0.59604	1.37301	tRNA pseudouridine synthase
RSP_0572	0	b.b.	13.5041	6.90352	0.128942	0.813633	4.05455	putative exonuclease
RSP_0572	0	b.b.	10.855	5.02329	-26.9903	2.00281	1.53311	putative exonuclease
RSP_0572	0	8.06449	14.4663	8.67612	0.450769	0.926723	1.17196	putative exonuclease
RSP_0573	phoB	9.39803	14.1984	9.8325	0.56421	0.796901	1.25102	Response regulator receiver protein
RSP_0573	phoB	8.56559	13.8403	8.40828	0.554634	0.776495	1.04776	Response regulator receiver protein
RSP_0573	phoB	9.1561	13.2916	9.01423	0.538233	0.615058	0.989065	Response regulator receiver protein
RSP_0574	0	b.b.	10.6726	b.b.	5.16505	0.243485	1.63356	hypothetical protein
RSP_0574	0	8.70381	13.7336	6.7089	0.364484	0.645386	6.99661	hypothetical protein
RSP_0574	0	7.36619	12.8515	8.38759	0.254399	0.955061	1.61964	hypothetical protein
RSP_0575	0	11.5373	16.3086	10.1284	0.756943	0.643939	1.69883	Predicted signal transduction protein containing cyclic nucleotide-binding and CBS domains
RSP_0575	0	9.47727	15.194	9.39277	0.615931	0.692436	1.30068	Predicted signal transduction protein containing cyclic nucleotide-binding and CBS domains
RSP_0575	0	9.97633	15.7941	11.4112	0.584289	0.872187	1.12507	Predicted signal transduction protein containing cyclic nucleotide-binding and CBS domains
RSP_0576	0	10.4149	15.9454	10.4276	0.715677	0.787804	1.72569	Na+/solute symporter
RSP_0576	0	8.95766	15.4532	10.6988	0.704965	0.804791	1.52907	Na+/solute symporter
RSP_0576	0	10.1415	12.7804	9.18553	0.650395	1.34164	1.31824	Na+/solute symporter
RSP_0577	0	10.5148	16.6121	10.831	0.685984	0.713635	1.61014	hypothetical protein
RSP_0577	0	10.5308	16.6894	10.7792	0.665664	0.805833	1.50834	hypothetical protein
RSP_0577	0	10.7387	16.7488	10.65	0.634992	0.707518	1.50667	hypothetical protein
RSP_0578	0	12.1126	19.772	13.0057	0.670656	0.767744	1.36766	Adenylate kinase( EC:2.7.4.3 )
RSP_0578	0	13.0593	15.9088	11.9926	0.637913	1.03309	1.39783	Adenylate kinase( EC:2.7.4.3 )
RSP_0578	0	10.406	20.3196	10.5184	0.709217	0.815717	1.30597	Adenylate kinase( EC:2.7.4.3 )
RSP_0579	0	11.6686	18.9686	12.1272	0.770809	1.0591	1.54776	Acetyl-coenzyme A synthetase( EC:6.2.1.1 )
RSP_0579	0	11.5911	17.5494	11.6849	0.69097	1.25487	1.59787	Acetyl-coenzyme A synthetase( EC:6.2.1.1 )
RSP_0579	0	11.717	17.5158	11.8337	0.667718	1.16441	1.52437	Acetyl-coenzyme A synthetase( EC:6.2.1.1 )
RSP_0580	0	b.b.	15.0417	9.68886	-2.05104	1.20133	1.84494	Putative sulfate transporter, SulP family
RSP_0580	0	11.9289	14.1817	9.25545	0.769345	0.914141	1.75597	Putative sulfate transporter, SulP family
RSP_0580	0	9.22805	17.46	11.7455	0.516614	0.978781	1.1911	Putative sulfate transporter, SulP family
RSP_0581	0	11.3066	14.2108	8.84719	0.790889	1.00195	1.35179	hypothetical protein
RSP_0581	0	8.44598	15.896	8.40425	0.684695	0.875458	1.16916	hypothetical protein
RSP_0581	0	9.13256	14.5908	11.0725	0.645613	0.967132	1.1379	hypothetical protein
RSP_0582	0	10.6616	16.044	10.334	0.70516	0.966108	1.7117	possible penicillin binding protein
RSP_0582	0	9.5645	14.5071	10.6982	0.570732	1.0871	1.40681	possible penicillin binding protein
RSP_0582	0	10.2767	15.6498	9.70508	0.480546	1.04447	1.32099	possible penicillin binding protein
RSP_0583	0	8.9583	15.42	9.42207	0.654298	0.843453	1.76368	hypothetical protein
RSP_0583	0	10.2121	19.4151	11.0147	0.645021	0.875285	1.64248	hypothetical protein
RSP_0583	0	11.0119	15.1474	10.3894	0.599616	0.945547	1.54614	hypothetical protein
RSP_0584	0	12.0803	18.1404	12.176	0.623462	0.755529	1.86027	lysyl-tRNA synthetase
RSP_0584	0	10.8371	16.2997	10.7347	0.613338	0.71792	2.07968	lysyl-tRNA synthetase
RSP_0584	0	10.4679	19.2827	11.0649	0.513834	0.840376	1.93595	lysyl-tRNA synthetase
RSP_0585	osmC	9.7401	13.3698	8.173	0.737171	0.693385	1.95657	osmotically inducible protein OsmC
RSP_0585	osmC	9.89925	14.5269	10.1605	0.622062	0.778557	1.85465	osmotically inducible protein OsmC
RSP_0585	osmC	8.01118	16.869	9.86849	0.391654	0.571714	1.52558	osmotically inducible protein OsmC
RSP_0586	nadD	14.5964	16.0433	15.0733	0.66058	0.718335	1.60628	nicotinic acid mononucleotide adenyltransferase
RSP_0586	nadD	10.2558	16.8979	10.5013	0.596403	0.721713	1.93793	nicotinic acid mononucleotide adenyltransferase
RSP_0586	nadD	10.465	21.7486	10.5857	0.551691	1.02754	1.45123	nicotinic acid mononucleotide adenyltransferase
RSP_0587	0	11.7351	18.0755	11.0283	0.629867	0.787174	2.11682	Putative ABC transporter, fused ATPase subunits
RSP_0587	0	10.7692	16.5448	11.9241	0.574046	0.696315	1.90727	Putative ABC transporter, fused ATPase subunits
RSP_0587	0	9.68375	18.1354	11.1966	0.437963	0.757926	1.87501	Putative ABC transporter, fused ATPase subunits
RSP_0588	0	12.3508	18.076	12.0466	0.589579	0.781875	1.67751	hypothetical protein
RSP_0588	0	11.1114	20.1893	11.3807	0.640084	0.85236	1.75443	hypothetical protein
RSP_0588	0	11.132	18.2813	11.1492	0.623035	0.819921	1.49923	hypothetical protein
RSP_0589	0	9.7449	12.6949	8.80591	0.631937	1.40024	2.20427	hypothetical protein
RSP_0589	0	8.52663	14.1246	8.92089	0.520579	1.00489	2.17442	hypothetical protein
RSP_0589	0	7.99419	14.3292	9.95105	0.344166	1.41681	1.46504	hypothetical protein
RSP_0590	0	11.3599	16.4871	10.2496	0.684389	1.21047	1.27204	hypothetical protein
RSP_0590	0	11.0242	14.2243	11.6354	0.625574	1.34718	1.25043	hypothetical protein
RSP_0590	0	10.2355	17.8224	11.2295	0.600807	1.09917	1.18314	hypothetical protein
RSP_0591	0	15.3143	24.8548	16.4695	0.438015	0.351609	2.4945	Cold-shock protein
RSP_0591	0	16.4948	23.4605	15.1828	0.326207	0.447901	1.8743	Cold-shock protein
RSP_0591	0	b.b.	23.344	14.0097	0.693049	0.497226	1.71823	Cold-shock protein
RSP_0592	0	9.57316	16.6592	8.52132	0.609359	0.787814	1.79152	Putative lipase/esterase
RSP_0592	0	10.9016	13.8133	10.9331	0.550364	0.87201	1.78998	Putative lipase/esterase
RSP_0592	0	7.92639	15.304	9.76519	0.509915	1.08459	1.53585	Putative lipase/esterase
RSP_0594	0	b.b.	13.7248	8.87702	1.17344	1.09387	2.40239	Putative choline sulfatase( EC:3.1.6.6 )
RSP_0594	0	6.85216	15.2705	7.46965	0.938329	1.17509	2.1061	Putative choline sulfatase( EC:3.1.6.6 )
RSP_0594	0	8.4887	13.2782	7.73821	0.398464	0.671795	1.92463	Putative choline sulfatase( EC:3.1.6.6 )
RSP_0595	0	11.4172	16.6042	10.9666	0.60245	0.881442	1.72391	hypothetical protein
RSP_0595	0	10.868	18.3025	11.4775	0.547814	1.10005	1.62462	hypothetical protein
RSP_0595	0	9.68458	17.4222	10.4012	0.477069	0.828664	1.57738	hypothetical protein
RSP_0596	0	10.7552	16.238	9.32526	0.552375	0.89209	1.97432	Putative peptidyl-dipeptidase
RSP_0596	0	11.0073	13.9598	11.0036	0.550009	1.08511	1.65523	Putative peptidyl-dipeptidase
RSP_0596	0	9.16393	17.9254	10.8214	0.394375	0.903645	1.52491	Putative peptidyl-dipeptidase
RSP_0597	0	b.b.	16.2217	10.3128	1.06167	0.770539	1.65815	Probable molybdopterin biosynthesis protein
RSP_0597	0	b.b.	16.5429	9.78058	-0.570894	0.872217	1.65703	Probable molybdopterin biosynthesis protein
RSP_0597	0	10.3449	15.3368	8.93393	0.506538	1.01996	1.52629	Probable molybdopterin biosynthesis protein
RSP_0598	0	12.6586	16.3041	12.6354	0.60363	0.809748	1.26036	Probable deoxyuridine-triphosphatase( EC:3.6.1.23 )
RSP_0598	0	11.5587	17.1156	11.94	0.637016	0.796647	1.5155	Probable deoxyuridine-triphosphatase( EC:3.6.1.23 )
RSP_0598	0	10.6622	19.785	10.6776	0.511437	0.79877	1.42556	Probable deoxyuridine-triphosphatase( EC:3.6.1.23 )
RSP_0599	0	12.5989	19.4411	12.5891	0.557278	0.725122	1.56118	phosphopantothenoylcysteine synthase/decarboxylase
RSP_0599	0	11.1817	16.5893	10.3879	0.592302	0.794086	1.62407	phosphopantothenoylcysteine synthase/decarboxylase
RSP_0599	0	10.3489	18.4606	10.8647	0.558365	0.868773	1.44623	phosphopantothenoylcysteine synthase/decarboxylase
RSP_0600	0	12.2295	15.854	12.3453	0.577564	0.814585	1.80568	hypothetical protein
RSP_0600	0	12.4147	19.6245	12.2781	0.555234	0.704649	1.63622	hypothetical protein
RSP_0600	0	8.77313	18.8491	9.58895	0.394821	0.748765	1.91282	hypothetical protein
RSP_0601	rpoH2	10.7581	15.8436	9.42896	0.974682	0.520369	3.12327	RNA polymerase sigma factor
RSP_0601	rpoH2	9.0349	17.4121	11.3042	0.632833	0.648263	2.17407	RNA polymerase sigma factor
RSP_0601	rpoH2	9.2204	15.6777	9.75353	0.612611	0.712718	1.92017	RNA polymerase sigma factor
RSP_0602	0	11.5946	17.8692	11.7592	0.615033	0.857429	1.98863	Possible adenosyl cobinamide kinase/ cobinamide phosphate guanylyltransferase( EC:2.7.1.156 )
RSP_0602	0	10.6079	15.6169	10.0713	0.562395	0.721883	1.84297	Possible adenosyl cobinamide kinase/ cobinamide phosphate guanylyltransferase( EC:2.7.1.156 )
RSP_0602	0	9.95538	18.0245	10.8056	0.512247	0.892541	1.56077	Possible adenosyl cobinamide kinase/ cobinamide phosphate guanylyltransferase( EC:2.7.1.156 )
RSP_0603	0	b.b.	13.643	7.88226	-4.44552	1.00254	1.67777	hypothetical protein
RSP_0603	0	10.2779	13.4618	9.43335	0.669415	0.7685	1.65417	hypothetical protein
RSP_0603	0	9.08972	17.979	10.4415	0.453152	1.05466	1.24774	hypothetical protein
RSP_0604	0	b.b.	13.6348	b.b.	1.36633	0.628844	3.91841	hypothetical protein
RSP_0604	0	b.b.	16.783	b.b.	-0.275752	0.781688	0.752921	hypothetical protein
RSP_0604	0	8.18816	12.4327	6.79072	0.540008	1.46117	0.639576	hypothetical protein
RSP_0605	0	8.56657	13.3386	b.b.	0.848806	0.99968	0.52272	hypothetical protein
RSP_0605	0	10.0018	b.b.	10.2524	0.592171	2.51305	1.41586	hypothetical protein
RSP_0605	0	6.84368	11.6293	8.77469	0.389591	1.44597	0.879249	hypothetical protein
RSP_0606	0	b.b.	16.0573	b.b.	-0.205137	0.761298	0.349103	Putative redox protein
RSP_0606	0	9.83389	13.7481	8.7981	0.633802	0.905909	1.72566	Putative redox protein
RSP_0606	0	8.62638	13.9926	9.80471	0.400458	1.01291	1.33113	Putative redox protein
RSP_0607	0	b.b.	13.6099	b.b.	-24.7939	0.883483	9.51789	RNA polymerase sigma-70 factor
RSP_0607	0	7.5833	13.2322	8.01646	0.387694	0.740676	2.08055	RNA polymerase sigma-70 factor
RSP_0607	0	8.09496	13.2143	7.73773	0.263702	0.951765	1.7319	RNA polymerase sigma-70 factor
RSP_0608	0	11.2439	12.5996	8.07726	0.663917	1.03713	2.16734	hypothetical protein
RSP_0608	0	8.31136	13.3333	8.54165	0.302146	0.937493	1.87981	hypothetical protein
RSP_0608	0	8.12596	15.9105	11.8676	0.291123	0.963953	1.22585	hypothetical protein
RSP_0609	0	12.7264	b.b.	12.9912	0.928173	0.62921	0.870315	hypothetical protein
RSP_0609	0	b.b.	17.2291	b.b.	1.39785	0.952887	1.16533	hypothetical protein
RSP_0609	0	10.3117	11.4444	10.1911	0.825579	1.2599	0.918383	hypothetical protein
RSP_0610	0	10.1127	13.8312	8.88831	0.694387	0.96918	1.47397	Putative 3-oxoacyl-(acyl-carrier-protein) reductase
RSP_0610	0	11.0103	17.2579	10.0042	0.583908	0.804046	1.17789	Putative 3-oxoacyl-(acyl-carrier-protein) reductase
RSP_0610	0	8.77157	14.4143	11.728	0.413904	0.911699	1.17044	Putative 3-oxoacyl-(acyl-carrier-protein) reductase
RSP_0611	0	12.5536	17.191	13.4946	0.686607	0.906528	1.53406	transcriptional regulator, ArsR family
RSP_0611	0	13.2978	19.9048	12.8914	0.620837	0.977055	1.25197	transcriptional regulator, ArsR family
RSP_0611	0	b.b.	12.0767	6.3714	-0.0130741	0.522241	48.8121	transcriptional regulator, ArsR family
RSP_0612	0	10.3289	15.5273	9.75416	0.498271	1.00108	1.81019	RhtB family transporter
RSP_0612	0	10.977	14.2028	10.356	0.497034	1.12206	1.75176	RhtB family transporter
RSP_0612	0	9.77965	17.2869	11.011	0.410568	0.723456	1.73701	RhtB family transporter
RSP_0613	0	b.b.	13.2973	8.49838	0.171196	0.576995	2.63887	hypothetical protein
RSP_0613	0	10.4256	17.6195	9.55977	0.550646	0.943347	2.07459	hypothetical protein
RSP_0613	0	8.16494	15.2988	10.2944	0.326158	1.01063	1.45393	hypothetical protein
RSP_0614	0	b.b.	12.6344	7.16347	-10.5257	0.826115	4.82	hypothetical protein
[truncated: 13,214 more rows]
